# Supplementary material for: Identification of the prognostic value of Th1/Th2 ratio and a novel prognostic signature in basal-like breast cancer
Source: Hereditas. 2023 Jan 25;160:2. doi: 10.1186/s41065-023-00265-0 (PMC9875389; doi:10.1186/s41065-023-00265-0)
Supplement: Supplementary file 1 — Additional file 1: Table S1. [file 41065_2023_265_MOESM1_ESM.xls]

## Sheet: supplementary table s1
sample	age	tumor_stage	histological_type	menopause_status	Th1	Th2	Th1_Th2_ratio	subtype	OS_status	OS_time
TCGA-AR-A1AS-01	54	Stage II	Infiltrating Ductal Carcinoma	Post	0.099	0.076	1.30263	LumB	0	1150
TCGA-C8-A12U-01	46	Stage II	Infiltrating Ductal Carcinoma	Pre	0.403	0.319	1.26332	LumB	0	385
TCGA-A8-A081-01	80	Stage II	Infiltrating Ductal Carcinoma	Post	0.356	0.316	1.12658	Her2	0	0
TCGA-D8-A1J8-01	77	Stage II	Infiltrating Ductal Carcinoma	Post	0.372	0.335	1.11045	LumB	0	431
TCGA-A8-A08X-01	43	Stage III	Infiltrating Ductal Carcinoma	Pre	0.341	0.311	1.09646	Her2	0	1308
TCGA-AR-A0TW-01	50	Stage III	Infiltrating Ductal Carcinoma	Pre	0.37	0.339	1.09145	LumB	0	3009
TCGA-A8-A09I-01	84	Stage II	Infiltrating Ductal Carcinoma	Post	0.376	0.353	1.06516	LumB	0	1371
TCGA-A8-A06Y-01	66	Stage II	Infiltrating Ductal Carcinoma	Post	0.139	0.132	1.05303	LumA	0	791
TCGA-A8-A09G-01	79	Stage III	Infiltrating Ductal Carcinoma	Post	0.346	0.329	1.05167	Her2	0	0
TCGA-D8-A1XL-01	34	Stage II	Infiltrating Ductal Carcinoma	Pre	0.378	0.362	1.0442	Her2	0	606
TCGA-AN-A0AJ-01	79	Stage II	Infiltrating Ductal Carcinoma	Post	0.367	0.352	1.04261	LumB	0	303
TCGA-E9-A1RH-01	63	Stage II	Infiltrating Ductal Carcinoma	Post	0.274	0.263	1.04183	Her2	0	1417
TCGA-A8-A08P-01	70	Stage III	Infiltrating Ductal Carcinoma	Post	0.36	0.348	1.03448	LumB	0	943
TCGA-JL-A3YW-01	49	Stage II	Infiltrating Lobular Carcinoma	Post	0.331	0.327	1.01223	Her2	0	360
TCGA-AR-A0U0-01	73	Stage II	Infiltrating Ductal Carcinoma	Post	0.382	0.379	1.00792	Basal	0	1988
TCGA-A2-A0EQ-01	64	Stage II	Infiltrating Ductal Carcinoma	Post	0.338	0.337	1.00297	Her2	0	2426
TCGA-BH-A0AW-01	56	Stage II	Infiltrating Ductal Carcinoma	Post	0.34	0.346	0.982659	Her2	0	622
TCGA-A8-A096-01	73	Stage II	Infiltrating Ductal Carcinoma	Post	0.334	0.34	0.982353	LumB	0	0
TCGA-A8-A09X-01	62	Stage III	Infiltrating Lobular Carcinoma	Post	0.347	0.355	0.977465	Her2	1	426
TCGA-C8-A278-01	61	Stage III	Infiltrating Ductal Carcinoma	Post	0.35	0.359	0.97493	Her2	0	297
TCGA-BH-A0DL-01	64	Stage II	Other	Post	0.359	0.369	0.9729	Basal	0	2381
TCGA-AR-A0TT-01	53	Stage III	Infiltrating Ductal Carcinoma	Pre	0.336	0.346	0.971098	LumB	0	3316
TCGA-A8-A09Z-01	83	Stage II	Infiltrating Lobular Carcinoma	Post	0.301	0.311	0.967846	LumB	0	0
TCGA-5T-A9QA-01	52	Stage II	Other	unclear	0.23	0.238	0.966387	Her2	0	303
TCGA-A2-A25D-01	90	Stage III	Infiltrating Lobular Carcinoma	Post	0.326	0.339	0.961652	Her2	0	552
TCGA-A8-A0A1-01	84	Stage II	Infiltrating Lobular Carcinoma	Post	0.302	0.315	0.95873	LumA	0	365
TCGA-D8-A1XJ-01	76	Stage III	Other	Post	0.218	0.228	0.95614	Her2	0	664
TCGA-A8-A094-01	75	Stage II	Infiltrating Ductal Carcinoma	Post	0.361	0.378	0.955026	Her2	0	0
TCGA-AN-A0XU-01	54	Stage II	Infiltrating Ductal Carcinoma	Post	0.411	0.435	0.944828	Basal	0	10
TCGA-A8-A08L-01	89	Stage III	Infiltrating Ductal Carcinoma	Post	0.338	0.359	0.941504	Her2	1	304
TCGA-C8-A26X-01	58	Stage II	Infiltrating Ductal Carcinoma	Post	0.337	0.362	0.930939	Her2	0	376
TCGA-D8-A1JK-01	90	Stage II	Infiltrating Ductal Carcinoma	Post	0.372	0.403	0.923077	Basal	0	612
TCGA-D8-A1Y3-01	61	Stage III	Infiltrating Ductal Carcinoma	Post	0.311	0.337	0.922849	Her2	0	430
TCGA-B6-A0X1-01	48	Stage X	Infiltrating Ductal Carcinoma	Pre	0.421	0.459	0.917211	Basal	1	7455
TCGA-A2-A0SW-01	82	Stage IV	Infiltrating Ductal Carcinoma	Post	0.354	0.387	0.914729	LumB	1	1365
TCGA-E2-A1AZ-01	63	Stage II	Infiltrating Ductal Carcinoma	Post	0.336	0.368	0.913043	Basal	0	2329
TCGA-EW-A6SD-01	32	Stage II	Infiltrating Ductal Carcinoma	unclear	0.335	0.371	0.902965	Her2	0	1010
TCGA-E2-A1LB-01	41	Stage II	Infiltrating Ductal Carcinoma	Pre	0.244	0.271	0.900369	Her2	0	2306
TCGA-E2-A14R-01	62	Stage II	Infiltrating Ductal Carcinoma	Post	0.366	0.41	0.892683	Basal	0	1174
TCGA-BH-A1FC-01	78	Stage II	Other	Post	0.362	0.407	0.889435	Basal	1	3472
TCGA-AR-A1AQ-01	49	Stage II	Infiltrating Ductal Carcinoma	Post	0.366	0.412	0.88835	Basal	0	3021
TCGA-GM-A2DH-01	58	Stage I	Infiltrating Ductal Carcinoma	Post	0.323	0.367	0.880109	Her2	0	2193
TCGA-E9-A1ND-01	75	Stage II	Infiltrating Ductal Carcinoma	Post	0.378	0.432	0.875	Basal	0	1266
TCGA-D8-A27G-01	75	Stage II	Infiltrating Lobular Carcinoma	Post	0.298	0.341	0.8739	Her2	0	409
TCGA-D8-A1JG-01	62	Stage II	Infiltrating Ductal Carcinoma	Post	0.341	0.391	0.872123	Her2	0	1612
TCGA-A7-A4SD-01	52	Stage II	Infiltrating Ductal Carcinoma	Post	0.367	0.421	0.871734	Basal	0	441
TCGA-AR-A0U2-01	47	Stage III	Infiltrating Ductal Carcinoma	Pre	0.325	0.374	0.868984	Her2	1	2551
TCGA-A8-A09K-01	68	Stage II	Infiltrating Ductal Carcinoma	Post	0.384	0.443	0.866817	LumB	0	912
TCGA-E2-A15A-01	45	Stage III	Infiltrating Ductal Carcinoma	Pre	0.291	0.336	0.866071	LumB	0	710
TCGA-EW-A1J5-01	59	Stage II	Infiltrating Lobular Carcinoma	Post	0.341	0.394	0.865482	LumA	0	477
TCGA-E9-A1RF-01	68	Stage III	Infiltrating Ductal Carcinoma	Post	0.343	0.397	0.86398	Her2	0	200
TCGA-A2-A3Y0-01	57	Stage II	Infiltrating Ductal Carcinoma	Post	0.394	0.458	0.860262	Basal	0	1546
TCGA-A2-A0CL-01	37	Stage III	Infiltrating Ductal Carcinoma	Pre	0.303	0.353	0.858357	Basal	0	3015
TCGA-A2-A04X-01	34	Stage II	Infiltrating Ductal Carcinoma	Pre	0.35	0.408	0.857843	Her2	0	1686
TCGA-C8-A1HM-01	74	Stage II	Infiltrating Ductal Carcinoma	Post	0.37	0.432	0.856481	LumB	0	375
TCGA-AO-A12D-01	43	Stage II	Infiltrating Ductal Carcinoma	Pre	0.334	0.39	0.85641	Her2	0	2515
TCGA-BH-A18V-01	48	Stage II	Infiltrating Ductal Carcinoma	unclear	0.325	0.38	0.855263	Basal	1	1556
TCGA-D8-A1XK-01	55	Stage II	Infiltrating Ductal Carcinoma	Post	0.432	0.507	0.852071	Basal	0	441
TCGA-AR-A0TX-01	64	Stage II	Infiltrating Ductal Carcinoma	Post	0.327	0.385	0.849351	Her2	0	1972
TCGA-B6-A0RT-01	39	Stage III	Infiltrating Ductal Carcinoma	Pre	0.347	0.409	0.848411	Basal	0	2721
TCGA-AN-A046-01	68	Stage II	Infiltrating Ductal Carcinoma	Post	0.307	0.362	0.848066	LumB	0	10
TCGA-A8-A06T-01	75	Stage III	Infiltrating Ductal Carcinoma	Post	0.313	0.371	0.843666	LumB	0	1614
TCGA-5L-AAT1-01	63	Stage IV	Infiltrating Lobular Carcinoma	Post	0.355	0.421	0.84323	LumA	0	1471
TCGA-D8-A141-01	40	Stage X	Infiltrating Ductal Carcinoma	Pre	0.338	0.401	0.842893	LumA	0	626
TCGA-A7-A4SF-01	54	Stage II	Infiltrating Ductal Carcinoma	Post	0.265	0.315	0.84127	Her2	0	545
TCGA-LL-A5YO-01	50	Stage I	Infiltrating Ductal Carcinoma	Pre	0.369	0.439	0.840547	Her2	0	440
TCGA-E2-A159-01	50	Stage II	Infiltrating Ductal Carcinoma	Pre	0.362	0.432	0.837963	Basal	0	762
TCGA-A2-A3XV-01	46	Stage II	Infiltrating Ductal Carcinoma	Pre	0.284	0.339	0.837758	Her2	0	996
TCGA-C8-A275-01	56	Stage II	Infiltrating Ductal Carcinoma	Post	0.361	0.431	0.837587	Her2	0	1
TCGA-OL-A66P-01	75	Stage II	Infiltrating Ductal Carcinoma	unclear	0.35	0.418	0.837321	Her2	0	428
TCGA-C8-A138-01	54	Stage III	Infiltrating Ductal Carcinoma	Post	0.368	0.441	0.834467	Her2	0	380
TCGA-C8-A1HF-01	48	Stage II	Infiltrating Ductal Carcinoma	Pre	0.369	0.444	0.831081	Her2	0	332
TCGA-AR-A1AJ-01	83	Stage I	Infiltrating Ductal Carcinoma	Post	0.337	0.406	0.830049	Basal	0	3072
TCGA-AO-A03M-01	29	Stage I	Infiltrating Ductal Carcinoma	Pre	0.365	0.441	0.827664	Her2	0	1866
TCGA-E9-A248-01	51	Stage II	Infiltrating Ductal Carcinoma	Pre	0.359	0.434	0.827189	Basal	0	59
TCGA-BH-A202-01	60	Stage II	Infiltrating Ductal Carcinoma	Post	0.337	0.408	0.82598	Her2	0	795
TCGA-AO-A0JE-01	53	Stage III	Infiltrating Ductal Carcinoma	Post	0.345	0.418	0.825359	Her2	0	2335
TCGA-PL-A8LZ-01	29	Stage III	Infiltrating Ductal Carcinoma	Pre	0.345	0.42	0.821429	Basal	0	302
TCGA-EW-A1OV-01	56	Stage II	Infiltrating Ductal Carcinoma	Post	0.352	0.43	0.818605	Her2	0	789
TCGA-BH-A0BZ-01	59	Stage III	Infiltrating Ductal Carcinoma	Post	0.351	0.429	0.818182	Her2	0	2255
TCGA-D8-A143-01	51	Stage II	Infiltrating Ductal Carcinoma	Post	0.347	0.427	0.812646	Basal	0	431
TCGA-A8-A08I-01	53	Stage II	Infiltrating Ductal Carcinoma	Post	0.35	0.431	0.812065	LumB	0	365
TCGA-AR-A1AW-01	65	Stage II	Infiltrating Ductal Carcinoma	Post	0.333	0.411	0.810219	LumB	0	2632
TCGA-A8-A09R-01	82	Stage II	Infiltrating Ductal Carcinoma	Post	0.371	0.458	0.810044	LumB	0	273
TCGA-C8-A1HG-01	50	Stage II	Infiltrating Ductal Carcinoma	Pre	0.328	0.405	0.809877	LumB	0	345
TCGA-PE-A5DE-01	41	Stage II	Infiltrating Lobular Carcinoma	Pre	0.333	0.412	0.808252	LumA	0	2645
TCGA-EW-A1PB-01	70	Stage III	Infiltrating Ductal Carcinoma	Post	0.396	0.49	0.808163	Basal	0	608
TCGA-BH-A0C0-01	62	Stage II	Infiltrating Ductal Carcinoma	Post	0.357	0.442	0.807692	LumB	0	1270
TCGA-C8-A137-01	34	Stage II	Infiltrating Ductal Carcinoma	Pre	0.224	0.278	0.805755	Her2	0	379
TCGA-AO-A03O-01	69	Stage II	Infiltrating Ductal Carcinoma	Post	0.336	0.418	0.803828	LumB	1	2483
TCGA-LL-A8F5-01	61	Stage II	Infiltrating Ductal Carcinoma	Post	0.384	0.48	0.8	Basal	0	596
TCGA-LL-A5YN-01	46	Stage II	Infiltrating Ductal Carcinoma	Post	0.351	0.443	0.792325	Her2	0	447
TCGA-BH-A209-01	77	Stage I	Other	Post	0.362	0.457	0.792123	LumB	1	3959
TCGA-E2-A14Y-01	35	Stage II	Infiltrating Ductal Carcinoma	Pre	0.289	0.367	0.787466	Basal	0	2109
TCGA-AN-A0AM-01	56	Stage II	Infiltrating Ductal Carcinoma	Post	0.381	0.484	0.78719	Her2	0	5
TCGA-E2-A10C-01	54	Stage II	Infiltrating Ductal Carcinoma	Post	0.312	0.397	0.785894	LumB	0	1220
TCGA-AN-A0XW-01	36	Stage III	Infiltrating Ductal Carcinoma	Pre	0.354	0.451	0.784922	Her2	0	170
TCGA-A7-A56D-01	84	Stage II	Infiltrating Ductal Carcinoma	Post	0.259	0.33	0.784848	Her2	0	448
TCGA-E9-A1NE-01	28	Stage II	Infiltrating Ductal Carcinoma	Pre	0.337	0.43	0.783721	Basal	0	1088
TCGA-E9-A22D-01	38	Stage II	Infiltrating Ductal Carcinoma	Pre	0.373	0.476	0.783613	LumB	0	1248
TCGA-AO-A128-01	61	Stage II	Infiltrating Ductal Carcinoma	Post	0.34	0.434	0.78341	Basal	0	3248
TCGA-BH-A0H0-01	69	Stage I	Infiltrating Ductal Carcinoma	Post	0.248	0.318	0.779874	LumB	0	461
TCGA-AR-A0TU-01	35	Stage II	Infiltrating Ductal Carcinoma	Pre	0.403	0.517	0.779497	Basal	0	709
TCGA-A8-A09M-01	75	Stage III	Infiltrating Ductal Carcinoma	Post	0.343	0.441	0.777778	LumB	0	1006
TCGA-GM-A3XL-01	49	Stage II	Infiltrating Ductal Carcinoma	Post	0.39	0.502	0.776892	Basal	0	2108
TCGA-BH-A203-01	78	Stage II	Infiltrating Ductal Carcinoma	Post	0.305	0.393	0.776081	Her2	1	1174
TCGA-AR-A24R-01	45	Stage III	Infiltrating Ductal Carcinoma	Pre	0.327	0.422	0.774882	LumB	0	3430
TCGA-E2-A14P-01	79	Stage III	Infiltrating Ductal Carcinoma	Post	0.347	0.448	0.774554	Her2	0	1246
TCGA-B6-A0WS-01	58	Stage X	Infiltrating Ductal Carcinoma	Pre	0.288	0.373	0.772118	LumB	1	2965
TCGA-BH-A0B6-01	47	Stage I	Infiltrating Ductal Carcinoma	unclear	0.323	0.42	0.769048	LumA	0	2483
TCGA-A8-A075-01	42	Stage II	Infiltrating Ductal Carcinoma	Pre	0.332	0.432	0.768519	Her2	0	518
TCGA-A2-A25F-01	66	Stage II	Infiltrating Ductal Carcinoma	Post	0.331	0.431	0.767981	Basal	0	322
TCGA-AN-A0G0-01	56	Stage II	Infiltrating Ductal Carcinoma	Post	0.296	0.386	0.766839	Basal	0	16
TCGA-A8-A08F-01	59	Stage III	Infiltrating Ductal Carcinoma	Post	0.319	0.416	0.766827	LumB	0	1004
TCGA-E2-A1LI-01	57	Stage II	Infiltrating Ductal Carcinoma	Post	0.304	0.397	0.765743	Basal	0	3121
TCGA-E2-A1LE-01	71	Stage III	Infiltrating Ductal Carcinoma	Post	0.283	0.37	0.764865	Her2	1	879
TCGA-AC-A2QH-01	58	Stage II	Other	Post	0.237	0.31	0.764516	Basal	0	1005
TCGA-EW-A1P4-01	43	Stage II	Other	Pre	0.351	0.46	0.763043	Basal	0	907
TCGA-AR-A5QQ-01	68	Stage III	Other	Post	0.344	0.451	0.762749	Basal	1	322
TCGA-E2-A15K-01	58	Stage II	Infiltrating Ductal Carcinoma	Post	0.302	0.396	0.762626	LumB	0	275
TCGA-D8-A73U-01	88	Stage II	Infiltrating Lobular Carcinoma	Post	0.33	0.433	0.762125	LumA	0	492
TCGA-A8-A07U-01	66	Stage III	Infiltrating Ductal Carcinoma	Post	0.365	0.48	0.760417	Basal	0	760
TCGA-BH-A0H5-01	45	Stage I	Infiltrating Ductal Carcinoma	Post	0.326	0.429	0.759907	LumA	0	1620
TCGA-A7-A6VY-01	48	Stage II	Infiltrating Ductal Carcinoma	Post	0.363	0.482	0.753112	Basal	0	266
TCGA-AN-A0AK-01	76	Stage II	Infiltrating Ductal Carcinoma	Post	0.294	0.391	0.751918	LumB	0	224
TCGA-C8-A12L-01	67	Stage II	Infiltrating Ductal Carcinoma	Post	0.316	0.421	0.750594	Her2	0	363
TCGA-AO-A0JC-01	64	Stage II	Infiltrating Ductal Carcinoma	Post	0.318	0.424	0.75	Basal	0	1547
TCGA-AO-A0JD-01	59	Stage III	Infiltrating Ductal Carcinoma	Post	0.343	0.458	0.748908	Basal	0	2190
TCGA-E2-A1B5-01	46	Stage II	Infiltrating Lobular Carcinoma	Pre	0.326	0.437	0.745995	Normal	0	984
TCGA-S3-AA10-01	65	Stage II	Infiltrating Ductal Carcinoma	Post	0.37	0.496	0.745968	Basal	0	586
TCGA-A2-A0CM-01	40	Stage II	Infiltrating Ductal Carcinoma	Pre	0.352	0.472	0.745763	Basal	1	754
TCGA-AQ-A7U7-01	55	Stage III	Infiltrating Lobular Carcinoma	Post	0.328	0.44	0.745455	Normal	1	584
TCGA-AC-A6IW-01	73	Stage II	Infiltrating Ductal Carcinoma	Post	0.368	0.494	0.744939	Basal	0	413
TCGA-AR-A252-01	50	Stage I	Infiltrating Ductal Carcinoma	Pre	0.327	0.439	0.744875	LumA	0	2838
TCGA-BH-A0W3-01	58	Stage II	Infiltrating Ductal Carcinoma	Pre	0.2	0.269	0.743494	LumB	0	728
TCGA-AC-A8OQ-01	72	Stage II	Infiltrating Ductal Carcinoma	Post	0.318	0.428	0.742991	Basal	0	34
TCGA-A2-A4S1-01	66	Stage II	Other	Post	0.282	0.38	0.742105	Basal	0	820
TCGA-E2-A14Z-01	64	Stage I	Infiltrating Ductal Carcinoma	Post	0.312	0.422	0.739336	Basal	1	563
TCGA-A7-A0CJ-01	57	Stage II	Infiltrating Ductal Carcinoma	Post	0.292	0.395	0.739241	LumB	0	931
TCGA-EW-A1IY-01	38	Stage I	Infiltrating Ductal Carcinoma	Pre	0.357	0.483	0.73913	LumB	0	258
TCGA-E9-A5FK-01	60	Stage III	Infiltrating Lobular Carcinoma	Post	0.331	0.448	0.738839	Normal	0	812
TCGA-E2-A1L7-01	40	Stage III	Infiltrating Ductal Carcinoma	Pre	0.314	0.426	0.737089	LumB	0	1836
TCGA-BH-A18P-01	60	Stage I	Infiltrating Ductal Carcinoma	unclear	0.297	0.403	0.736973	Her2	1	921
TCGA-A2-A0ET-01	58	Stage III	Infiltrating Ductal Carcinoma	Post	0.278	0.378	0.73545	LumA	0	1066
TCGA-E2-A15L-01	65	Stage II	Infiltrating Lobular Carcinoma	Post	0.172	0.234	0.735043	LumB	0	626
TCGA-AR-A24X-01	52	Stage II	Other	Pre	0.268	0.365	0.734247	LumA	0	3004
TCGA-E9-A243-01	52	Stage II	Infiltrating Ductal Carcinoma	Pre	0.35	0.477	0.733753	Basal	0	612
TCGA-A2-A25B-01	39	Stage II	Infiltrating Ductal Carcinoma	Pre	0.27	0.368	0.733696	LumB	0	1291
TCGA-AN-A0XR-01	55	Stage III	Infiltrating Ductal Carcinoma	Post	0.157	0.214	0.733645	LumB	0	10
TCGA-A2-A04Q-01	48	Stage I	Infiltrating Ductal Carcinoma	Post	0.347	0.473	0.733615	Basal	0	2385
TCGA-A8-A0A7-01	57	Stage II	Infiltrating Lobular Carcinoma	Post	0.338	0.462	0.731602	Her2	0	30
TCGA-OL-A66I-01	36	Stage II	Infiltrating Ductal Carcinoma	unclear	0.358	0.49	0.730612	Basal	0	714
TCGA-AR-A1AR-01	50	Stage III	Infiltrating Ductal Carcinoma	Post	0.287	0.394	0.728426	Basal	1	524
TCGA-B6-A0I2-01	45	Stage I	Infiltrating Ductal Carcinoma	Pre	0.393	0.54	0.727778	Basal	0	4361
TCGA-EW-A1IZ-01	53	Stage III	Infiltrating Ductal Carcinoma	Post	0.31	0.426	0.7277	LumA	0	554
TCGA-E2-A108-01	64	Stage III	Infiltrating Ductal Carcinoma	Post	0.325	0.447	0.727069	Basal	0	837
TCGA-D8-A1XZ-01	81	Stage III	Infiltrating Ductal Carcinoma	Post	0.247	0.34	0.726471	LumB	0	466
TCGA-3C-AALI-01	50	Stage II	Infiltrating Ductal Carcinoma	Post	0.369	0.508	0.726378	Her2	0	4005
TCGA-A2-A0SV-01	63	Stage IV	Infiltrating Ductal Carcinoma	Post	0.245	0.338	0.724852	LumB	1	825
TCGA-A2-A3XZ-01	46	Stage I	Infiltrating Ductal Carcinoma	Pre	0.336	0.464	0.724138	Her2	0	1532
TCGA-D8-A1JB-01	54	Stage II	Infiltrating Ductal Carcinoma	Post	0.329	0.455	0.723077	LumA	0	1688
TCGA-AC-A23C-01	62	Stage II	Infiltrating Ductal Carcinoma	Post	0.292	0.404	0.722772	LumB	0	585
TCGA-BH-A18U-01	72	Stage III	Infiltrating Ductal Carcinoma	Post	0.25	0.346	0.722543	Her2	1	1563
TCGA-GM-A2DO-01	54	Stage I	Infiltrating Lobular Carcinoma	Post	0.33	0.457	0.722101	LumB	0	2596
TCGA-BH-A0DS-01	71	Stage III	Infiltrating Ductal Carcinoma	Post	0.272	0.377	0.721485	LumA	0	78
TCGA-BH-A5J0-01	63	Stage I	Infiltrating Ductal Carcinoma	Post	0.321	0.445	0.721348	LumA	0	715
TCGA-A8-A07I-01	69	Stage III	Infiltrating Ductal Carcinoma	Post	0.269	0.373	0.72118	Her2	0	426
TCGA-EW-A6SB-01	62	Stage II	Infiltrating Ductal Carcinoma	unclear	0.386	0.536	0.720149	Basal	0	760
TCGA-BH-A0BF-01	56	Stage II	Infiltrating Ductal Carcinoma	Post	0.32	0.445	0.719101	Her2	1	1324
TCGA-AR-A1AT-01	62	Stage II	Infiltrating Lobular Carcinoma	Post	0.3	0.418	0.717703	Her2	1	1272
TCGA-BH-A2L8-01	45	Stage II	Infiltrating Lobular Carcinoma	Pre	0.33	0.46	0.717391	LumA	0	612
TCGA-D8-A1Y0-01	65	Stage III	Infiltrating Ductal Carcinoma	Post	0.279	0.389	0.717224	LumB	0	472
TCGA-D8-A1XQ-01	69	Stage II	Infiltrating Ductal Carcinoma	Post	0.39	0.545	0.715596	Basal	0	499
TCGA-EW-A1OZ-01	56	Stage II	Infiltrating Ductal Carcinoma	Post	0.233	0.326	0.714724	Her2	0	1229
TCGA-AO-A0J2-01	41	Stage I	Infiltrating Ductal Carcinoma	Pre	0.325	0.455	0.714286	Her2	0	997
TCGA-C8-A1HK-01	53	Stage II	Infiltrating Ductal Carcinoma	Pre	0.287	0.402	0.71393	Her2	0	366
TCGA-AR-A1AO-01	47	Stage II	Infiltrating Ductal Carcinoma	Pre	0.298	0.419	0.711217	Basal	0	2618
TCGA-A1-A0SI-01	52	Stage II	Infiltrating Ductal Carcinoma	unclear	0.309	0.436	0.708716	Her2	0	635
TCGA-A2-A0ST-01	62	Stage II	Infiltrating Ductal Carcinoma	Post	0.332	0.469	0.707889	Basal	0	3017
TCGA-3C-AALJ-01	62	Stage II	Infiltrating Ductal Carcinoma	Post	0.252	0.356	0.707865	LumB	0	1474
TCGA-E2-A1IH-01	80	Stage I	Infiltrating Lobular Carcinoma	Post	0.328	0.464	0.706897	LumA	0	1026
TCGA-A2-A0EP-01	56	Stage I	Infiltrating Lobular Carcinoma	Post	0.265	0.375	0.706667	Basal	0	3603
TCGA-C8-A8HP-01	59	Stage III	Other	Post	0.325	0.46	0.706522	Her2	0	396
TCGA-E2-A1II-01	51	Stage I	Infiltrating Ductal Carcinoma	Post	0.368	0.521	0.706334	Basal	0	1025
TCGA-E9-A3HO-01	49	Stage II	Infiltrating Lobular Carcinoma	Pre	0.268	0.38	0.705263	LumB	0	1158
TCGA-AO-A0JM-01	40	Stage II	Infiltrating Ductal Carcinoma	Pre	0.222	0.315	0.704762	Her2	0	2184
TCGA-E9-A3QA-01	33	Stage II	Other	Pre	0.357	0.507	0.704142	Basal	0	918
TCGA-BH-A0EE-01	68	Stage II	Infiltrating Ductal Carcinoma	Post	0.311	0.442	0.70362	Her2	0	943
TCGA-A2-A1G1-01	85	Stage II	Infiltrating Ductal Carcinoma	Post	0.356	0.506	0.703557	Basal	0	584
TCGA-A8-A0A6-01	64	Stage III	Infiltrating Lobular Carcinoma	Post	0.324	0.462	0.701299	LumA	0	640
TCGA-AR-A0U3-01	59	Stage II	Infiltrating Ductal Carcinoma	Post	0.265	0.379	0.699208	LumB	0	4080
TCGA-E2-A109-01	64	Stage II	Infiltrating Ductal Carcinoma	Post	0.265	0.38	0.697368	LumB	0	1417
TCGA-A7-A4SA-01	40	Stage II	Infiltrating Lobular Carcinoma	Pre	0.312	0.448	0.696429	LumB	0	454
TCGA-BH-A1F0-01	80	Stage II	Infiltrating Ductal Carcinoma	Post	0.305	0.438	0.696347	Basal	1	785
TCGA-AR-A254-01	50	Stage III	Infiltrating Ductal Carcinoma	Pre	0.311	0.447	0.695749	Her2	0	2605
TCGA-AC-A7VC-01	56	Stage II	Other	Post	0.16	0.23	0.695652	Basal	0	1
TCGA-D8-A1JN-01	80	Stage III	Infiltrating Lobular Carcinoma	Post	0.267	0.384	0.695312	LumA	0	620
TCGA-A2-A0CW-01	67	Stage II	Infiltrating Ductal Carcinoma	Post	0.277	0.399	0.694236	LumB	0	3283
TCGA-D8-A1JL-01	72	Stage II	Infiltrating Ductal Carcinoma	Post	0.363	0.523	0.694073	Basal	0	611
TCGA-E2-A1LA-01	59	Stage II	Infiltrating Ductal Carcinoma	Post	0.322	0.464	0.693966	LumB	0	748
TCGA-S3-AA17-01	64	Stage II	Infiltrating Ductal Carcinoma	Post	0.305	0.441	0.69161	LumB	0	424
TCGA-C8-A12V-01	55	Stage II	Infiltrating Ductal Carcinoma	Post	0.343	0.496	0.691532	Basal	0	385
TCGA-A8-A07C-01	57	Stage II	Infiltrating Ductal Carcinoma	Post	0.315	0.456	0.690789	Basal	0	1034
TCGA-C8-A12K-01	80	Stage II	Infiltrating Ductal Carcinoma	Post	0.362	0.526	0.688213	Basal	0	0
TCGA-AN-A03Y-01	66	Stage II	Infiltrating Ductal Carcinoma	Post	0.278	0.404	0.688119	LumB	0	10
TCGA-LL-A7SZ-01	49	Stage II	Infiltrating Ductal Carcinoma	Pre	0.31	0.451	0.687361	Her2	0	594
TCGA-B6-A0WW-01	58	Stage X	Infiltrating Ductal Carcinoma	Pre	0.235	0.342	0.687135	LumB	1	558
TCGA-C8-A1HJ-01	53	Stage II	Infiltrating Ductal Carcinoma	Pre	0.331	0.482	0.686722	Basal	0	5
TCGA-E2-A573-01	48	Stage I	Infiltrating Ductal Carcinoma	Pre	0.375	0.547	0.685558	Basal	0	1062
TCGA-EW-A3E8-01	60	Stage II	Infiltrating Lobular Carcinoma	unclear	0.305	0.445	0.685393	LumA	0	1035
TCGA-E9-A1RG-01	62	Stage III	Infiltrating Ductal Carcinoma	Post	0.281	0.41	0.685366	LumB	0	647
TCGA-AC-A2FE-01	62	Stage III	Infiltrating Lobular Carcinoma	Post	0.32	0.467	0.685225	LumA	1	2636
TCGA-GM-A2DA-01	46	Stage II	Infiltrating Ductal Carcinoma	Post	0.301	0.44	0.684091	Her2	1	6593
TCGA-BH-A0B9-01	44	Stage I	Infiltrating Ductal Carcinoma	Pre	0.382	0.559	0.683363	Basal	0	1572
TCGA-BH-A18H-01	63	Stage I	Infiltrating Ductal Carcinoma	Post	0.315	0.461	0.683297	LumA	0	652
TCGA-AR-A250-01	58	Stage II	Infiltrating Ductal Carcinoma	Post	0.286	0.419	0.682578	Her2	0	2707
TCGA-EW-A2FV-01	39	Stage III	Other	Pre	0.288	0.422	0.682464	Basal	0	788
TCGA-BH-A0RX-01	59	Stage II	Infiltrating Ductal Carcinoma	Post	0.34	0.499	0.681363	Basal	0	170
TCGA-A2-A0EY-01	62	Stage II	Infiltrating Ductal Carcinoma	Post	0.248	0.364	0.681319	Her2	0	1925
TCGA-A8-A06X-01	77	Stage II	Infiltrating Ductal Carcinoma	Post	0.294	0.432	0.680556	LumB	1	943
TCGA-E2-A1LL-01	73	Stage III	Infiltrating Ductal Carcinoma	Post	0.242	0.356	0.679775	Basal	0	1309
TCGA-E9-A2JT-01	63	Stage II	Infiltrating Lobular Carcinoma	Post	0.309	0.455	0.679121	Basal	0	288
TCGA-AC-A3W5-01	65	Stage II	Infiltrating Lobular Carcinoma	unclear	0.277	0.408	0.678922	Her2	0	504
TCGA-A8-A08R-01	52	Stage II	Infiltrating Ductal Carcinoma	Post	0.348	0.513	0.678363	Basal	0	30
TCGA-A2-A3XU-01	35	Stage II	Infiltrating Ductal Carcinoma	Post	0.197	0.291	0.676976	Basal	1	912
TCGA-AR-A24S-01	61	Stage I	Infiltrating Ductal Carcinoma	Post	0.209	0.309	0.676375	LumB	0	2976
TCGA-E9-A3Q9-01	78	Stage III	Infiltrating Lobular Carcinoma	Post	0.227	0.336	0.675595	LumA	0	1001
TCGA-WT-AB41-01	55	Stage II	Infiltrating Ductal Carcinoma	Post	0.285	0.422	0.675355	LumA	0	1611
TCGA-D8-A1J9-01	48	Stage I	Infiltrating Ductal Carcinoma	Post	0.233	0.346	0.67341	Her2	0	532
TCGA-A2-A0EN-01	70	Stage II	Infiltrating Lobular Carcinoma	Post	0.321	0.478	0.671548	LumA	0	4088
TCGA-E9-A22A-01	74	Stage II	Infiltrating Ductal Carcinoma	Post	0.29	0.432	0.671296	Her2	0	1189
TCGA-A8-A07B-01	69	Stage II	Infiltrating Ductal Carcinoma	Post	0.194	0.289	0.67128	Her2	0	1308
TCGA-A2-A0SX-01	48	Stage I	Infiltrating Ductal Carcinoma	Pre	0.322	0.48	0.670833	Basal	0	1534
TCGA-C8-A27B-01	48	Stage II	Infiltrating Ductal Carcinoma	Pre	0.379	0.565	0.670796	Basal	0	439
TCGA-D8-A27M-01	59	Stage I	Infiltrating Ductal Carcinoma	Post	0.329	0.491	0.670061	Basal	0	410
TCGA-GM-A2DN-01	58	Stage II	Infiltrating Ductal Carcinoma	Post	0.336	0.502	0.669323	Normal	0	3091
TCGA-EW-A3U0-01	61	Stage III	Infiltrating Ductal Carcinoma	Post	0.315	0.471	0.66879	Basal	0	532
TCGA-GM-A2DD-01	53	Stage I	Infiltrating Ductal Carcinoma	Post	0.29	0.434	0.668203	Basal	0	2282
TCGA-E9-A1R4-01	66	Stage I	Infiltrating Ductal Carcinoma	Post	0.348	0.521	0.667946	LumB	0	186
TCGA-AN-A0AT-01	62	Stage II	Infiltrating Ductal Carcinoma	Post	0.365	0.55	0.663636	Basal	0	10
TCGA-A8-A06U-01	80	Stage II	Infiltrating Ductal Carcinoma	Post	0.325	0.49	0.663265	LumB	1	883
TCGA-S3-AA0Z-01	63	Stage II	Infiltrating Ductal Carcinoma	Post	0.259	0.391	0.662404	Basal	0	629
TCGA-A7-A3J0-01	62	Stage II	Other	Post	0.329	0.497	0.661972	LumA	0	313
TCGA-D8-A1JM-01	59	Stage II	Infiltrating Ductal Carcinoma	Post	0.36	0.545	0.66055	Basal	0	590
TCGA-BH-A18I-01	53	Stage II	Infiltrating Ductal Carcinoma	Post	0.284	0.43	0.660465	LumA	0	1093
TCGA-E9-A1QZ-01	61	Stage II	Infiltrating Ductal Carcinoma	Post	0.307	0.465	0.660215	Normal	0	755
TCGA-OL-A5D7-01	70	Stage II	Infiltrating Ductal Carcinoma	Post	0.36	0.548	0.656934	Basal	0	1780
TCGA-AR-A1AI-01	47	Stage II	Other	Post	0.363	0.553	0.65642	Basal	0	3296
TCGA-A8-A09N-01	57	Stage III	Infiltrating Ductal Carcinoma	Post	0.254	0.387	0.656331	LumB	0	31
TCGA-PL-A8LV-01	54	Stage III	Other	unclear	0.292	0.445	0.65618	Basal	0	0
TCGA-E9-A1NC-01	61	Stage II	Other	Post	0.354	0.54	0.655556	Basal	0	1203
TCGA-BH-A6R8-01	46	Stage II	Infiltrating Ductal Carcinoma	unclear	0.313	0.478	0.654812	LumA	0	293
TCGA-A2-A4S3-01	59	Stage II	Infiltrating Ductal Carcinoma	Post	0.286	0.437	0.654462	Her2	0	666
TCGA-B6-A0IQ-01	40	Stage III	Infiltrating Ductal Carcinoma	Pre	0.327	0.5	0.654	Basal	0	4285
TCGA-E2-A1IK-01	71	Stage II	Infiltrating Ductal Carcinoma	Post	0.277	0.424	0.653302	Normal	0	1800
TCGA-A1-A0SN-01	50	Stage II	Infiltrating Ductal Carcinoma	Post	0.292	0.447	0.653244	LumB	0	1196
TCGA-AO-A0J6-01	61	Stage II	Infiltrating Ductal Carcinoma	Post	0.373	0.572	0.652098	Basal	0	1140
TCGA-BH-A0B3-01	53	Stage II	Infiltrating Ductal Carcinoma	Post	0.343	0.526	0.652091	Basal	0	1203
TCGA-AR-A1AX-01	64	Stage I	Infiltrating Ductal Carcinoma	Post	0.296	0.454	0.651982	Basal	0	2629
TCGA-B6-A0IJ-01	42	Stage II	Infiltrating Ductal Carcinoma	Pre	0.352	0.54	0.651852	Basal	0	7106
TCGA-E9-A1N5-01	45	Stage II	Other	Post	0.256	0.393	0.651399	LumB	0	1120
TCGA-E2-A1B1-01	45	Stage II	Infiltrating Ductal Carcinoma	Post	0.296	0.455	0.650549	Her2	0	2653
TCGA-EW-A1PE-01	56	Stage II	Infiltrating Ductal Carcinoma	Post	0.309	0.475	0.650526	LumB	0	320
TCGA-AR-A1AH-01	51	Stage II	Infiltrating Ductal Carcinoma	Post	0.221	0.34	0.65	Basal	0	3807
TCGA-E2-A1IN-01	60	Stage I	Infiltrating Ductal Carcinoma	Post	0.163	0.251	0.649402	LumA	0	675
TCGA-E9-A3X8-01	48	Stage II	Infiltrating Lobular Carcinoma	Post	0.308	0.475	0.648421	Normal	0	926
TCGA-BH-A0W7-01	49	Stage I	Infiltrating Ductal Carcinoma	unclear	0.306	0.472	0.648305	Her2	0	1363
TCGA-AR-A0TV-01	66	Stage II	Infiltrating Ductal Carcinoma	Post	0.307	0.474	0.647679	LumB	0	2288
TCGA-AR-A1AK-01	70	Stage I	Infiltrating Lobular Carcinoma	Post	0.307	0.474	0.647679	Normal	0	3159
TCGA-E2-A1LH-01	59	Stage I	Infiltrating Ductal Carcinoma	Post	0.327	0.505	0.647525	Basal	0	3247
TCGA-E9-A22H-01	42	Stage II	Infiltrating Ductal Carcinoma	Pre	0.271	0.419	0.646778	LumB	0	1232
TCGA-D8-A1JF-01	79	Stage III	Infiltrating Ductal Carcinoma	Post	0.221	0.342	0.646199	Her2	0	366
TCGA-A2-A0CR-01	54	Stage II	Infiltrating Lobular Carcinoma	Post	0.31	0.48	0.645833	Normal	0	3283
TCGA-AC-A3W6-01	90	Stage III	Infiltrating Lobular Carcinoma	Post	0.267	0.415	0.643373	LumB	0	602
TCGA-C8-A132-01	56	Stage II	Infiltrating Ductal Carcinoma	Post	0.292	0.454	0.643172	Normal	0	383
TCGA-A2-A0D3-01	42	Stage I	Infiltrating Ductal Carcinoma	Post	0.245	0.381	0.643045	LumA	0	1873
TCGA-A8-A08S-01	71	Stage II	Infiltrating Ductal Carcinoma	Post	0.213	0.332	0.641566	LumB	0	1004
TCGA-A2-A0T1-01	55	Stage III	Infiltrating Ductal Carcinoma	Post	0.322	0.502	0.641434	Her2	0	521
TCGA-D8-A27V-01	62	Stage II	Infiltrating Lobular Carcinoma	Post	0.245	0.383	0.639687	LumA	0	381
TCGA-AR-A255-01	62	Stage I	Infiltrating Ductal Carcinoma	Post	0.291	0.456	0.638158	LumA	0	2161
TCGA-BH-A1FN-01	34	Stage II	Infiltrating Ductal Carcinoma	unclear	0.213	0.334	0.637725	Her2	1	2192
TCGA-BH-A0W5-01	77	Stage II	Infiltrating Ductal Carcinoma	unclear	0.305	0.48	0.635417	LumA	0	1288
TCGA-E2-A15M-01	66	Stage II	Infiltrating Lobular Carcinoma	Post	0.316	0.498	0.634538	Basal	1	336
TCGA-AO-A0J8-01	61	Stage II	Infiltrating Lobular Carcinoma	Post	0.225	0.355	0.633803	LumA	0	680
TCGA-C8-A8HQ-01	53	Stage II	Other	Post	0.308	0.486	0.633745	Her2	0	380
TCGA-BH-A1EX-01	67	Stage II	Infiltrating Ductal Carcinoma	Post	0.233	0.368	0.633152	Her2	1	1508
TCGA-C8-A12W-01	49	Stage III	Infiltrating Ductal Carcinoma	Pre	0.227	0.359	0.632312	Her2	0	385
TCGA-C8-A134-01	52	Stage II	Infiltrating Ductal Carcinoma	Pre	0.35	0.555	0.630631	Basal	0	383
TCGA-AR-A24U-01	47	Stage II	Infiltrating Ductal Carcinoma	Pre	0.281	0.446	0.630045	Her2	0	3128
TCGA-A2-A4RW-01	49	Stage III	Infiltrating Lobular Carcinoma	Pre	0.271	0.431	0.62877	LumA	0	222
TCGA-BH-A0HU-01	52	Stage I	Infiltrating Ductal Carcinoma	Pre	0.254	0.404	0.628713	LumB	0	392
TCGA-BH-A18Q-01	56	Stage II	Infiltrating Ductal Carcinoma	unclear	0.34	0.541	0.628466	Basal	1	1692
TCGA-BH-A0BL-01	35	Stage I	Infiltrating Ductal Carcinoma	Pre	0.329	0.524	0.627863	Basal	0	2278
TCGA-E2-A14X-01	55	Stage III	Infiltrating Ductal Carcinoma	Post	0.309	0.493	0.626775	Basal	0	972
TCGA-AN-A0FN-01	61	Stage I	Infiltrating Lobular Carcinoma	Post	0.297	0.474	0.626582	LumA	0	218
TCGA-AO-A0JG-01	49	Stage III	Other	Post	0.295	0.471	0.626327	LumA	0	798
TCGA-D8-A1Y2-01	71	Stage II	Infiltrating Ductal Carcinoma	Post	0.258	0.412	0.626214	LumB	0	433
TCGA-BH-A6R9-01	61	Stage II	Other	Post	0.298	0.476	0.62605	Basal	0	160
TCGA-A7-A6VW-01	48	Stage II	Infiltrating Ductal Carcinoma	Post	0.219	0.35	0.625714	Basal	0	285
TCGA-AO-A129-01	29	Stage II	Infiltrating Ductal Carcinoma	Pre	0.341	0.545	0.625688	Basal	0	3286
TCGA-BH-A0BT-01	56	Stage II	Infiltrating Ductal Carcinoma	unclear	0.332	0.531	0.625235	LumA	0	2365
TCGA-A8-A06R-01	69	Stage II	Infiltrating Ductal Carcinoma	Post	0.24	0.384	0.625	LumB	0	547
TCGA-B6-A3ZX-01	50	Stage IV	Other	unclear	0.314	0.504	0.623016	Basal	1	1152
TCGA-E9-A226-01	45	Stage III	Infiltrating Ductal Carcinoma	Pre	0.184	0.296	0.621622	LumB	1	1048
TCGA-BH-A0HB-01	55	Stage I	Infiltrating Ductal Carcinoma	Post	0.251	0.404	0.621287	LumB	0	806
TCGA-A7-A13H-01	61	Stage II	Infiltrating Lobular Carcinoma	Post	0.282	0.455	0.61978	LumA	0	899
TCGA-E2-A1B6-01	44	Stage II	Infiltrating Ductal Carcinoma	Pre	0.321	0.518	0.619691	Basal	0	867
TCGA-B6-A0IK-01	63	Stage III	Infiltrating Ductal Carcinoma	Pre	0.262	0.423	0.619385	Her2	1	571
TCGA-C8-A135-01	64	Stage II	Infiltrating Ductal Carcinoma	Post	0.242	0.391	0.618926	Her2	0	393
TCGA-A2-A0CX-01	52	Stage II	Infiltrating Ductal Carcinoma	Pre	0.252	0.409	0.616137	Her2	0	1728
TCGA-BH-A0BG-01	73	Stage I	Infiltrating Ductal Carcinoma	Post	0.35	0.569	0.615114	Basal	0	1871
TCGA-AR-A0TY-01	54	Stage II	Infiltrating Ductal Carcinoma	Post	0.199	0.324	0.614198	LumB	1	1699
TCGA-A8-A09Q-01	83	Stage III	Infiltrating Ductal Carcinoma	Post	0.299	0.487	0.613963	LumB	0	761
TCGA-BH-A0C3-01	47	Stage I	Other	Pre	0.234	0.382	0.612565	LumB	0	2709
TCGA-UU-A93S-01	63	Stage IV	Infiltrating Ductal Carcinoma	Post	0.227	0.371	0.61186	Her2	1	116
TCGA-A2-A0T0-01	59	Stage II	Infiltrating Ductal Carcinoma	Post	0.262	0.429	0.610723	Basal	0	533
TCGA-A7-A26I-01	65	Stage II	Infiltrating Ductal Carcinoma	Post	0.243	0.398	0.610553	Basal	0	661
TCGA-D8-A1JU-01	51	Stage I	Infiltrating Ductal Carcinoma	Post	0.29	0.475	0.610526	LumA	0	447
TCGA-AO-A0J4-01	41	Stage I	Infiltrating Ductal Carcinoma	Pre	0.326	0.534	0.610487	Basal	0	1587
TCGA-A2-A0YH-01	53	Stage III	Infiltrating Ductal Carcinoma	Post	0.253	0.415	0.609639	LumB	0	659
TCGA-LD-A9QF-01	73	Stage I	Infiltrating Ductal Carcinoma	Post	0.266	0.437	0.608696	Basal	0	323
TCGA-A8-A099-01	76	Stage X	Infiltrating Ductal Carcinoma	Post	0.242	0.399	0.606516	LumA	0	304
TCGA-A2-A04R-01	36	Stage I	Infiltrating Ductal Carcinoma	Pre	0.171	0.282	0.606383	LumB	0	3709
TCGA-A2-A0YK-01	61	Stage II	Infiltrating Lobular Carcinoma	Post	0.284	0.47	0.604255	Normal	0	588
TCGA-LD-A66U-01	44	Stage II	Infiltrating Lobular Carcinoma	unclear	0.299	0.495	0.60404	LumA	0	646
TCGA-E2-A1LG-01	50	Stage II	Infiltrating Lobular Carcinoma	Pre	0.278	0.461	0.603037	Basal	0	1523
TCGA-B6-A40C-01	51	Stage II	Infiltrating Lobular Carcinoma	unclear	0.215	0.357	0.602241	Her2	0	2164
TCGA-BH-A0C1-01	61	Stage III	Infiltrating Lobular Carcinoma	Post	0.261	0.434	0.601382	LumB	1	1411
TCGA-BH-A1EY-01	79	Stage II	Infiltrating Ductal Carcinoma	Post	0.209	0.348	0.600575	LumA	1	538
TCGA-E2-A1IJ-01	57	Stage I	Infiltrating Lobular Carcinoma	Post	0.273	0.456	0.598684	LumA	0	865
TCGA-LL-A7T0-01	70	Stage II	Infiltrating Ductal Carcinoma	Post	0.264	0.441	0.598639	LumB	0	376
TCGA-A2-A04T-01	62	Stage II	Infiltrating Ductal Carcinoma	Post	0.331	0.553	0.598553	Basal	0	2246
TCGA-D8-A1JD-01	41	Stage II	Infiltrating Ductal Carcinoma	Pre	0.241	0.403	0.598015	LumB	0	552
TCGA-A8-A08B-01	52	Stage II	Infiltrating Ductal Carcinoma	Pre	0.27	0.452	0.597345	Her2	0	1156
TCGA-AR-A24H-01	65	Stage II	Infiltrating Lobular Carcinoma	Post	0.304	0.509	0.59725	LumB	0	4894
TCGA-BH-A0BD-01	47	Stage II	Infiltrating Ductal Carcinoma	Pre	0.298	0.499	0.597194	Basal	0	554
TCGA-A7-A2KD-01	53	Stage III	Infiltrating Ductal Carcinoma	Post	0.243	0.407	0.597052	LumB	0	679
TCGA-C8-A8HR-01	49	Stage III	Infiltrating Lobular Carcinoma	Pre	0.274	0.46	0.595652	Basal	0	408
TCGA-A2-A0YI-01	62	Stage I	Infiltrating Ductal Carcinoma	Post	0.266	0.447	0.595078	LumA	0	1505
TCGA-AC-A5XS-01	74	Stage II	Infiltrating Lobular Carcinoma	unclear	0.263	0.442	0.595023	LumB	0	588
TCGA-B6-A0I1-01	73	Stage II	Infiltrating Ductal Carcinoma	Post	0.197	0.332	0.593373	Basal	1	2361
TCGA-OL-A5DA-01	61	Stage II	Infiltrating Lobular Carcinoma	Post	0.3	0.506	0.592885	LumA	0	1783
TCGA-BH-A42U-01	80	Stage II	Infiltrating Lobular Carcinoma	Post	0.285	0.481	0.592516	Normal	0	3364
TCGA-OL-A66L-01	71	Stage I	Infiltrating Ductal Carcinoma	Post	0.277	0.468	0.59188	LumA	0	1301
TCGA-BH-A0BW-01	71	Stage I	Infiltrating Ductal Carcinoma	Post	0.329	0.556	0.591727	Basal	0	2371
TCGA-AC-A4ZE-01	63	Stage II	Infiltrating Lobular Carcinoma	Post	0.233	0.394	0.591371	LumA	0	890
TCGA-AR-A2LO-01	46	Stage II	Infiltrating Lobular Carcinoma	Pre	0.269	0.455	0.591209	Normal	0	1198
TCGA-EW-A1P0-01	55	Stage II	Other	Post	0.224	0.379	0.591029	LumB	0	1251
TCGA-A2-A0D0-01	60	Stage II	Infiltrating Ductal Carcinoma	Post	0.355	0.601	0.590682	Basal	0	2048
TCGA-AR-A2LE-01	69	Stage I	Infiltrating Lobular Carcinoma	Post	0.233	0.395	0.589873	LumA	0	5062
TCGA-EW-A423-01	75	Stage II	Infiltrating Lobular Carcinoma	Post	0.256	0.434	0.589862	LumB	0	533
TCGA-EW-A1J1-01	38	Stage II	Infiltrating Ductal Carcinoma	Pre	0.303	0.514	0.589494	LumA	0	575
TCGA-AN-A0XS-01	63	Stage III	Infiltrating Ductal Carcinoma	Post	0.234	0.397	0.589421	LumA	0	10
TCGA-EW-A1P7-01	59	Stage II	Infiltrating Ductal Carcinoma	Post	0.313	0.532	0.588346	Basal	0	915
TCGA-B6-A0I9-01	62	Stage IV	Infiltrating Ductal Carcinoma	Pre	0.25	0.425	0.588235	Her2	1	362
TCGA-A7-A6VV-01	51	Stage II	Infiltrating Ductal Carcinoma	Pre	0.274	0.467	0.586724	Basal	0	313
TCGA-A7-A4SC-01	62	Stage II	Infiltrating Lobular Carcinoma	Post	0.228	0.39	0.584615	LumA	0	446
TCGA-D8-A1JA-01	60	Stage X	Infiltrating Ductal Carcinoma	Post	0.219	0.375	0.584	Her2	0	502
TCGA-BH-A1EU-01	83	Stage I	Infiltrating Ductal Carcinoma	Post	0.282	0.484	0.582645	LumA	1	1286
TCGA-GM-A2DI-01	52	Stage I	Infiltrating Ductal Carcinoma	Pre	0.258	0.443	0.582393	LumA	0	2590
TCGA-B6-A408-01	55	Stage III	Other	unclear	0.271	0.467	0.5803	LumA	0	2072
TCGA-AO-A1KR-01	51	Stage II	Infiltrating Ductal Carcinoma	Pre	0.312	0.538	0.579926	Basal	0	2513
TCGA-D8-A140-01	62	Stage II	Infiltrating Ductal Carcinoma	Post	0.27	0.466	0.579399	LumB	0	403
TCGA-E2-A14N-01	37	Stage II	Infiltrating Ductal Carcinoma	Pre	0.296	0.511	0.579256	Basal	0	1434
TCGA-OL-A6VO-01	43	Stage I	Infiltrating Ductal Carcinoma	unclear	0.254	0.439	0.578588	Basal	0	858
TCGA-A2-A3XT-01	45	Stage II	Infiltrating Ductal Carcinoma	Pre	0.281	0.486	0.578189	Basal	0	2770
TCGA-E2-A15I-01	44	Stage II	Infiltrating Ductal Carcinoma	Pre	0.258	0.447	0.577181	LumA	0	1692
TCGA-AC-A2FB-01	65	Stage II	Infiltrating Lobular Carcinoma	unclear	0.251	0.435	0.577011	Normal	0	1234
TCGA-BH-A0AY-01	62	Stage II	Infiltrating Ductal Carcinoma	Post	0.225	0.39	0.576923	LumB	0	777
TCGA-EW-A1J6-01	70	Stage I	Infiltrating Ductal Carcinoma	Post	0.3	0.52	0.576923	LumB	0	875
TCGA-E2-A15D-01	47	Stage II	Infiltrating Ductal Carcinoma	Pre	0.256	0.444	0.576577	LumA	0	526
TCGA-BH-A0HO-01	48	Stage II	Infiltrating Ductal Carcinoma	Pre	0.196	0.341	0.57478	LumA	0	76
TCGA-A8-A07J-01	35	Stage II	Infiltrating Ductal Carcinoma	Pre	0.218	0.381	0.572178	LumA	0	365
TCGA-E2-A15O-01	89	Stage I	Infiltrating Ductal Carcinoma	Post	0.183	0.32	0.571875	LumB	0	1545
TCGA-D8-A27E-01	66	Stage I	Other	Post	0.212	0.371	0.571429	LumA	0	530
TCGA-BH-A0HN-01	67	Stage I	Infiltrating Ductal Carcinoma	Post	0.094	0.165	0.569697	LumA	0	516
TCGA-AN-A0FF-01	32	Stage I	Infiltrating Ductal Carcinoma	Pre	0.263	0.462	0.569264	LumB	0	172
TCGA-EW-A6S9-01	34	Stage II	Infiltrating Ductal Carcinoma	unclear	0.215	0.379	0.567282	Her2	0	463
TCGA-AR-A0TQ-01	27	Stage III	Infiltrating Ductal Carcinoma	Pre	0.259	0.458	0.565502	Her2	0	2991
TCGA-A7-A0CG-01	78	Stage II	Other	Post	0.252	0.446	0.565022	LumA	0	1043
TCGA-5L-AAT0-01	42	Stage II	Infiltrating Lobular Carcinoma	Post	0.241	0.427	0.564403	LumA	0	1477
TCGA-BH-A42V-01	41	Stage I	Infiltrating Ductal Carcinoma	Pre	0.268	0.477	0.561845	Normal	0	635
TCGA-AN-A0AS-01	70	Stage III	Infiltrating Ductal Carcinoma	Post	0.15	0.267	0.561798	LumB	0	10
TCGA-BH-A18L-01	50	Stage III	Infiltrating Ductal Carcinoma	unclear	0.233	0.415	0.561446	LumB	1	811
TCGA-BH-A0BV-01	78	Stage II	Infiltrating Ductal Carcinoma	Post	0.236	0.421	0.56057	LumB	0	1519
TCGA-C8-A12Q-01	78	Stage III	Infiltrating Ductal Carcinoma	Post	0.206	0.368	0.559783	Her2	1	385
TCGA-A2-A0T4-01	62	Stage II	Infiltrating Lobular Carcinoma	Post	0.277	0.495	0.559596	LumB	0	624
TCGA-S3-AA15-01	51	Stage II	Infiltrating Ductal Carcinoma	Post	0.283	0.507	0.558185	Basal	0	525
TCGA-A2-A0YG-01	63	Stage III	Infiltrating Ductal Carcinoma	Post	0.219	0.393	0.557252	Her2	0	666
TCGA-E9-A1N4-01	41	Stage III	Other	Pre	0.19	0.341	0.557185	LumB	0	1000
TCGA-AR-A2LH-01	55	Stage III	Infiltrating Lobular Carcinoma	Post	0.244	0.438	0.557078	Basal	1	616
TCGA-HN-A2NL-01	56	Stage II	Infiltrating Lobular Carcinoma	Post	0.311	0.559	0.556351	Basal	0	79
TCGA-E2-A152-01	56	Stage I	Infiltrating Ductal Carcinoma	Post	0.198	0.356	0.55618	Her2	0	2128
TCGA-D8-A1XW-01	53	Stage II	Infiltrating Ductal Carcinoma	Post	0.269	0.484	0.555785	Basal	0	1309
TCGA-D8-A1JP-01	73	Stage I	Infiltrating Ductal Carcinoma	Post	0.225	0.405	0.555556	LumB	0	639
TCGA-E2-A10E-01	64	Stage II	Infiltrating Ductal Carcinoma	Post	0.262	0.472	0.555085	LumB	0	865
TCGA-A8-A07R-01	80	Stage III	Infiltrating Ductal Carcinoma	unclear	0.232	0.418	0.555024	Basal	0	273
TCGA-AC-A3OD-01	68	Stage II	Infiltrating Lobular Carcinoma	Post	0.264	0.476	0.554622	LumA	0	451
TCGA-AO-A0JA-01	36	Stage III	Infiltrating Ductal Carcinoma	Pre	0.236	0.426	0.553991	LumB	0	655
TCGA-E9-A227-01	42	Stage II	Infiltrating Ductal Carcinoma	Pre	0.236	0.426	0.553991	LumA	0	975
TCGA-AR-A24K-01	46	Stage II	Infiltrating Ductal Carcinoma	Pre	0.174	0.315	0.552381	LumB	0	1548
TCGA-BH-A0DK-01	49	Stage II	Infiltrating Ductal Carcinoma	Pre	0.249	0.452	0.550885	Normal	0	423
TCGA-D8-A1X9-01	66	Stage II	Infiltrating Ductal Carcinoma	Post	0.272	0.494	0.550607	LumB	0	727
TCGA-BH-A0BR-01	59	Stage I	Infiltrating Ductal Carcinoma	Post	0.203	0.37	0.548649	Her2	0	2330
TCGA-AC-A3YJ-01	66	Stage II	Other	Post	0.238	0.434	0.548387	LumA	0	754
TCGA-C8-A130-01	52	Stage III	Infiltrating Ductal Carcinoma	Pre	0.25	0.456	0.548246	Her2	0	370
TCGA-E2-A15R-01	64	Stage II	Infiltrating Ductal Carcinoma	Post	0.137	0.25	0.548	LumB	0	1732
TCGA-BH-A18R-01	50	Stage II	Infiltrating Ductal Carcinoma	unclear	0.229	0.418	0.547847	Her2	1	1142
TCGA-LL-A5YL-01	64	Stage II	Infiltrating Lobular Carcinoma	Post	0.294	0.537	0.547486	Her2	0	519
TCGA-B6-A401-01	47	Stage II	Infiltrating Ductal Carcinoma	unclear	0.219	0.401	0.546135	LumA	0	2596
TCGA-E2-A1B0-01	50	Stage III	Infiltrating Ductal Carcinoma	Post	0.267	0.49	0.544898	Her2	0	1631
TCGA-AR-A1AP-01	80	Stage I	Infiltrating Ductal Carcinoma	Post	0.227	0.417	0.544365	LumA	0	2856
TCGA-E9-A249-01	45	Stage II	Infiltrating Ductal Carcinoma	Pre	0.234	0.43	0.544186	LumB	0	217
TCGA-D8-A1JC-01	59	Stage III	Infiltrating Ductal Carcinoma	Post	0.278	0.511	0.544031	LumB	0	480
TCGA-BH-A18F-01	50	Stage II	Infiltrating Ductal Carcinoma	Pre	0.223	0.41	0.543902	Basal	0	1001
TCGA-BH-A0EB-01	69	Stage I	Infiltrating Ductal Carcinoma	Post	0.233	0.43	0.54186	LumA	0	745
TCGA-AR-A2LJ-01	40	Stage III	Infiltrating Lobular Carcinoma	Pre	0.274	0.506	0.541502	Normal	0	2632
TCGA-BH-A0GY-01	67	Stage II	Infiltrating Ductal Carcinoma	Post	0.224	0.414	0.541063	Basal	0	923
TCGA-AC-A3HN-01	87	Stage II	Infiltrating Lobular Carcinoma	Post	0.251	0.464	0.540948	LumA	0	496
TCGA-A2-A0CV-01	41	Stage II	Infiltrating Ductal Carcinoma	Post	0.274	0.507	0.540434	LumA	0	3011
TCGA-D8-A27R-01	41	Stage III	Infiltrating Ductal Carcinoma	Post	0.243	0.45	0.54	Her2	0	307
TCGA-A2-A0D2-01	45	Stage II	Infiltrating Ductal Carcinoma	Pre	0.286	0.53	0.539623	Basal	0	1027
TCGA-AN-A04C-01	51	Stage II	Infiltrating Ductal Carcinoma	Post	0.206	0.382	0.539267	Her2	0	54
TCGA-BH-A0BA-01	51	Stage III	Other	Pre	0.235	0.436	0.538991	LumA	0	1132
TCGA-S3-A6ZH-01	29	Stage III	Infiltrating Ductal Carcinoma	unclear	0.286	0.531	0.538606	Her2	0	641
TCGA-E2-A15J-01	51	Stage I	Infiltrating Ductal Carcinoma	Pre	0.14	0.26	0.538462	LumA	0	1640
TCGA-E2-A158-01	43	Stage II	Infiltrating Ductal Carcinoma	Pre	0.212	0.394	0.538071	Basal	0	450
TCGA-A7-A0CE-01	57	Stage II	Infiltrating Ductal Carcinoma	Pre	0.201	0.374	0.537433	Basal	0	1074
TCGA-BH-A0DI-01	63	Stage II	Infiltrating Ductal Carcinoma	Post	0.261	0.487	0.535934	Normal	0	912
TCGA-E9-A5UP-01	63	Stage II	Other	Post	0.151	0.282	0.535461	LumA	0	803
TCGA-D8-A1JT-01	70	Stage II	Other	Post	0.19	0.355	0.535211	LumB	0	405
TCGA-A2-A04Y-01	53	Stage II	Infiltrating Ductal Carcinoma	Post	0.229	0.428	0.535047	LumB	0	1099
TCGA-OL-A5RW-01	40	Stage II	Infiltrating Ductal Carcinoma	Pre	0.221	0.414	0.533816	Basal	0	1106
TCGA-AR-A24Q-01	49	Stage II	Infiltrating Ductal Carcinoma	Post	0.301	0.564	0.533688	Basal	0	3172
TCGA-AC-A5EH-01	76	Stage II	Infiltrating Ductal Carcinoma	unclear	0.209	0.392	0.533163	Her2	0	511
TCGA-OL-A66O-01	39	Stage II	Infiltrating Ductal Carcinoma	Pre	0.234	0.439	0.53303	LumB	0	528
TCGA-AC-A6IX-01	49	Stage III	Infiltrating Lobular Carcinoma	Pre	0.23	0.432	0.532407	LumA	0	373
TCGA-AC-A2QI-01	76	Stage III	Infiltrating Lobular Carcinoma	Post	0.216	0.406	0.53202	LumA	0	588
TCGA-BH-A1FB-01	60	Stage II	Infiltrating Ductal Carcinoma	Post	0.261	0.491	0.531568	Normal	1	3669
TCGA-C8-A26Y-01	90	Stage II	Infiltrating Ductal Carcinoma	Post	0.216	0.407	0.530713	Her2	0	394
TCGA-LL-A73Z-01	55	Stage IV	Infiltrating Ductal Carcinoma	Post	0.277	0.522	0.530651	Basal	1	227
TCGA-A1-A0SF-01	54	Stage II	Infiltrating Ductal Carcinoma	Pre	0.236	0.445	0.530337	Normal	0	1463
TCGA-E9-A1NA-01	58	Stage II	Other	Post	0.221	0.417	0.529976	LumB	0	1112
TCGA-D8-A1X5-01	81	Stage III	Infiltrating Ductal Carcinoma	Post	0.254	0.48	0.529167	LumB	0	565
TCGA-A2-A0YT-01	56	Stage III	Infiltrating Ductal Carcinoma	Post	0.218	0.412	0.529126	LumB	1	723
TCGA-OL-A5RY-01	52	Stage II	Infiltrating Ductal Carcinoma	Post	0.273	0.516	0.52907	Basal	0	752
TCGA-BH-A1ES-01	35	Stage II	Infiltrating Ductal Carcinoma	Pre	0.165	0.312	0.528846	Her2	1	3462
TCGA-BH-A0DE-01	62	Stage II	Infiltrating Ductal Carcinoma	Post	0.211	0.399	0.528822	LumA	0	2372
TCGA-BH-A0B0-01	56	Stage I	Infiltrating Ductal Carcinoma	Pre	0.212	0.401	0.528678	LumA	0	2477
TCGA-D8-A27N-01	36	Stage III	Infiltrating Ductal Carcinoma	Pre	0.227	0.43	0.527907	Her2	0	519
TCGA-E9-A1R5-01	63	Stage I	Infiltrating Ductal Carcinoma	Post	0.202	0.383	0.527415	LumB	0	92
TCGA-A2-A4S2-01	62	Stage III	Infiltrating Lobular Carcinoma	Post	0.241	0.457	0.527352	LumA	0	643
TCGA-C8-A3M7-01	60	Stage III	Infiltrating Lobular Carcinoma	Post	0.213	0.404	0.527228	Normal	1	1034
TCGA-A8-A0A2-01	66	Stage II	Infiltrating Lobular Carcinoma	Post	0.24	0.456	0.526316	LumA	0	579
TCGA-E9-A1RA-01	48	Stage I	Infiltrating Ductal Carcinoma	Pre	0.213	0.405	0.525926	LumA	0	1369
TCGA-Z7-A8R6-01	46	Stage I	Infiltrating Lobular Carcinoma	Pre	0.203	0.386	0.525907	LumB	0	3256
TCGA-BH-A0DG-01	30	Stage II	Infiltrating Ductal Carcinoma	Pre	0.216	0.411	0.525547	LumA	0	2041
TCGA-E2-A576-01	69	Stage I	Infiltrating Lobular Carcinoma	Post	0.247	0.47	0.525532	LumB	0	1043
TCGA-B6-A0RS-01	38	Stage II	Infiltrating Ductal Carcinoma	Pre	0.29	0.553	0.524412	Her2	1	3063
TCGA-E9-A1R0-01	58	Stage II	Infiltrating Ductal Carcinoma	Post	0.236	0.452	0.522124	LumA	0	860
TCGA-D8-A27T-01	53	Stage III	Infiltrating Lobular Carcinoma	Post	0.264	0.506	0.521739	LumB	0	398
TCGA-E2-A9RU-01	90	Stage III	Infiltrating Ductal Carcinoma	Post	0.192	0.368	0.521739	Her2	0	538
TCGA-AO-A0JJ-01	54	Stage II	Infiltrating Lobular Carcinoma	Post	0.266	0.511	0.520548	LumA	0	1887
TCGA-AC-A2QJ-01	48	Stage III	Other	Pre	0.217	0.417	0.520384	Basal	1	446
TCGA-AN-A041-01	29	Stage II	Infiltrating Ductal Carcinoma	Pre	0.193	0.371	0.520216	LumB	0	7
TCGA-BH-AB28-01	53	Stage III	Infiltrating Lobular Carcinoma	unclear	0.237	0.456	0.519737	LumA	0	287
TCGA-OL-A5D8-01	40	Stage II	Infiltrating Ductal Carcinoma	Pre	0.251	0.483	0.519669	LumA	0	973
TCGA-C8-A12P-01	55	Stage II	Infiltrating Ductal Carcinoma	Post	0.263	0.508	0.517717	Her2	0	358
TCGA-A8-A09A-01	40	Stage X	Infiltrating Ductal Carcinoma	Pre	0.256	0.495	0.517172	Normal	0	304
TCGA-A8-A09W-01	70	Stage III	Infiltrating Lobular Carcinoma	Post	0.217	0.42	0.516667	LumB	0	30
TCGA-D8-A1XM-01	57	Stage I	Infiltrating Ductal Carcinoma	Post	0.251	0.486	0.516461	LumA	0	538
TCGA-AR-A5QN-01	68	Stage III	Infiltrating Lobular Carcinoma	Post	0.22	0.426	0.516432	LumA	0	1013
TCGA-D8-A1XF-01	45	Stage II	Infiltrating Ductal Carcinoma	Pre	0.204	0.396	0.515152	LumB	0	463
TCGA-AQ-A1H2-01	84	Stage III	Infiltrating Ductal Carcinoma	Post	0.257	0.499	0.51503	LumA	0	475
TCGA-A8-A08G-01	41	Stage II	Infiltrating Ductal Carcinoma	Pre	0.243	0.472	0.514831	LumB	0	607
TCGA-AR-A24N-01	54	Stage I	Infiltrating Ductal Carcinoma	Pre	0.209	0.406	0.514778	LumB	0	3035
TCGA-E2-A2P5-01	78	Stage III	Infiltrating Lobular Carcinoma	Post	0.215	0.418	0.514354	LumB	1	821
TCGA-LL-A740-01	61	Stage I	Infiltrating Ductal Carcinoma	Post	0.179	0.349	0.512894	Her2	0	441
TCGA-BH-A1F6-01	51	Stage X	Infiltrating Ductal Carcinoma	unclear	0.259	0.505	0.512871	Basal	1	2965
TCGA-BH-A0HK-01	81	Stage II	Infiltrating Ductal Carcinoma	Post	0.18	0.351	0.512821	LumA	0	178
TCGA-E2-A150-01	48	Stage II	Infiltrating Ductal Carcinoma	Post	0.235	0.459	0.511983	Basal	0	1935
TCGA-AR-A24O-01	43	Stage III	Other	Pre	0.211	0.413	0.510896	LumA	0	3607
TCGA-AN-A0FT-01	63	Stage II	Infiltrating Ductal Carcinoma	Post	0.204	0.4	0.51	LumB	0	214
TCGA-A8-A097-01	65	Stage II	Infiltrating Ductal Carcinoma	Post	0.186	0.365	0.509589	Her2	0	365
TCGA-GM-A2DB-01	62	Stage II	Infiltrating Ductal Carcinoma	Post	0.25	0.491	0.509165	Her2	0	2406
TCGA-GM-A4E0-01	67	Stage III	Infiltrating Lobular Carcinoma	Post	0.237	0.466	0.508584	Normal	0	2191
TCGA-BH-A0HP-01	65	Stage III	Infiltrating Lobular Carcinoma	Post	0.251	0.494	0.508097	Normal	0	414
TCGA-EW-A2FR-01	59	Stage III	Infiltrating Ductal Carcinoma	Post	0.197	0.388	0.507732	Her2	0	1673
TCGA-AR-A24Z-01	57	Stage II	Infiltrating Ductal Carcinoma	Post	0.178	0.351	0.507123	LumB	0	3001
TCGA-E9-A22E-01	56	Stage III	Infiltrating Ductal Carcinoma	Post	0.25	0.494	0.506073	LumB	0	1269
TCGA-EW-A1P5-01	77	Stage II	Infiltrating Ductal Carcinoma	Post	0.252	0.498	0.506024	LumB	0	703
TCGA-LL-A9Q3-01	69	Stage III	Infiltrating Lobular Carcinoma	Post	0.231	0.457	0.50547	LumA	0	532
TCGA-AC-A2B8-01	84	Stage II	Infiltrating Lobular Carcinoma	Post	0.21	0.416	0.504808	LumA	0	677
TCGA-E9-A1NF-01	60	Stage II	Other	Post	0.216	0.43	0.502326	LumB	1	1072
TCGA-XX-A89A-01	68	Stage II	Infiltrating Lobular Carcinoma	Post	0.219	0.437	0.501144	Normal	0	488
TCGA-MS-A51U-01	44	Stage II	Infiltrating Lobular Carcinoma	unclear	0.253	0.506	0.5	LumA	0	681
TCGA-LL-A441-01	62	Stage I	Infiltrating Ductal Carcinoma	Post	0.269	0.539	0.499072	Basal	0	996
TCGA-EW-A2FS-01	41	Stage II	Infiltrating Ductal Carcinoma	Pre	0.266	0.534	0.498127	Normal	0	1604
TCGA-AC-A3TM-01	50	Stage III	Infiltrating Lobular Carcinoma	Pre	0.249	0.5	0.498	Normal	0	762
TCGA-AC-A3BB-01	46	Stage III	Infiltrating Lobular Carcinoma	unclear	0.219	0.44	0.497727	LumA	0	987
TCGA-BH-A1EN-01	78	Stage II	Infiltrating Ductal Carcinoma	Post	0.203	0.408	0.497549	Her2	1	2127
TCGA-OL-A5RU-01	63	Stage II	Infiltrating Ductal Carcinoma	Post	0.228	0.459	0.496732	LumA	0	1219
TCGA-C8-A26V-01	47	Stage III	Infiltrating Ductal Carcinoma	Pre	0.225	0.453	0.496689	LumB	0	616
TCGA-A7-A13E-01	62	Stage II	Infiltrating Ductal Carcinoma	Post	0.172	0.347	0.495677	Basal	1	614
TCGA-BH-A0B5-01	40	Stage III	Infiltrating Lobular Carcinoma	Pre	0.226	0.456	0.495614	LumB	0	2136
TCGA-E2-A10B-01	67	Stage II	Infiltrating Ductal Carcinoma	Post	0.223	0.45	0.495556	LumB	0	1141
TCGA-A2-A4RX-01	67	Stage II	Other	Post	0.214	0.432	0.49537	Basal	0	742
TCGA-D8-A13Z-01	51	Stage X	Infiltrating Ductal Carcinoma	Post	0.255	0.515	0.495146	Basal	0	635
TCGA-AO-A0JI-01	56	Stage II	Infiltrating Ductal Carcinoma	Post	0.217	0.439	0.494305	LumA	0	1528
TCGA-A2-A3XS-01	62	Stage III	Infiltrating Ductal Carcinoma	Post	0.258	0.522	0.494253	Basal	1	1032
TCGA-AC-A3EH-01	79	Stage III	Infiltrating Lobular Carcinoma	Post	0.211	0.427	0.494145	LumA	1	197
TCGA-C8-A12T-01	43	Stage II	Infiltrating Ductal Carcinoma	Pre	0.205	0.416	0.492788	Her2	0	0
TCGA-A7-A3J1-01	63	Stage I	Infiltrating Lobular Carcinoma	Post	0.226	0.459	0.492375	LumA	0	343
TCGA-OL-A6VR-01	48	Stage I	Infiltrating Ductal Carcinoma	unclear	0.214	0.435	0.491954	LumA	0	1220
TCGA-BH-A8FZ-01	58	Stage I	Infiltrating Lobular Carcinoma	Post	0.213	0.433	0.491917	Normal	0	574
TCGA-A1-A0SK-01	54	Stage II	Other	Pre	0.148	0.301	0.491694	Basal	1	967
TCGA-BH-A0E1-01	52	Stage II	Infiltrating Ductal Carcinoma	Pre	0.173	0.352	0.491477	LumB	0	477
TCGA-D8-A1XT-01	61	Stage II	Infiltrating Ductal Carcinoma	Post	0.246	0.502	0.49004	Her2	0	506
TCGA-D8-A1XO-01	56	Stage II	Infiltrating Lobular Carcinoma	Post	0.192	0.393	0.48855	LumA	0	1682
TCGA-OL-A5S0-01	66	Stage II	Infiltrating Ductal Carcinoma	Post	0.265	0.544	0.487132	Basal	0	620
TCGA-A2-A04P-01	36	Stage III	Infiltrating Ductal Carcinoma	Pre	0.253	0.52	0.486538	Basal	1	548
TCGA-C8-A131-01	82	Stage III	Infiltrating Ductal Carcinoma	Post	0.21	0.432	0.486111	Basal	0	411
TCGA-A2-A0EV-01	80	Stage I	Infiltrating Ductal Carcinoma	Post	0.221	0.456	0.484649	LumB	0	968
TCGA-BH-A0WA-01	82	Stage I	Other	unclear	0.281	0.58	0.484483	Basal	0	701
TCGA-PL-A8LY-01	30	Stage II	Infiltrating Ductal Carcinoma	Pre	0.266	0.55	0.483636	Normal	0	8
TCGA-BH-A1FE-01	31	Stage II	Infiltrating Ductal Carcinoma	unclear	0.228	0.472	0.483051	Basal	1	2273
TCGA-AN-A0FD-01	71	Stage II	Infiltrating Ductal Carcinoma	Post	0.252	0.522	0.482759	LumB	0	196
TCGA-BH-A1FR-01	73	Stage III	Other	unclear	0.257	0.533	0.482176	LumA	1	1642
TCGA-D8-A1XR-01	56	Stage II	Infiltrating Ductal Carcinoma	Post	0.148	0.307	0.482085	LumB	0	482
TCGA-E9-A1R2-01	51	Stage III	Infiltrating Ductal Carcinoma	Post	0.225	0.467	0.481799	LumA	0	1063
TCGA-D8-A1Y1-01	80	Stage III	Infiltrating Ductal Carcinoma	Post	0.184	0.382	0.481675	LumB	1	302
TCGA-A2-A1FW-01	62	Stage III	Infiltrating Ductal Carcinoma	Post	0.22	0.457	0.4814	LumB	0	528
TCGA-A2-A0CO-01	85	Stage II	Infiltrating Lobular Carcinoma	Post	0.213	0.443	0.480813	Normal	1	3492
TCGA-BH-A1F8-01	90	Stage III	Infiltrating Ductal Carcinoma	Post	0.207	0.431	0.480278	LumB	1	763
TCGA-A2-A3XW-01	42	Stage II	Infiltrating Ductal Carcinoma	Pre	0.214	0.446	0.479821	Normal	0	1712
TCGA-GM-A2DL-01	50	Stage I	Infiltrating Ductal Carcinoma	Pre	0.186	0.388	0.479381	Her2	0	3519
TCGA-D8-A147-01	45	Stage X	Infiltrating Ductal Carcinoma	Pre	0.271	0.566	0.478799	Basal	0	584
TCGA-E2-A1LK-01	84	Stage III	Infiltrating Ductal Carcinoma	Post	0.155	0.324	0.478395	Basal	1	266
TCGA-OL-A5D6-01	71	Stage II	Infiltrating Ductal Carcinoma	Post	0.215	0.45	0.477778	Normal	1	1104
TCGA-BH-A0DH-01	63	Stage II	Infiltrating Ductal Carcinoma	Post	0.253	0.53	0.477358	LumA	0	1156
TCGA-E2-A10F-01	47	Stage II	Infiltrating Lobular Carcinoma	Pre	0.245	0.514	0.476654	LumA	0	878
TCGA-A8-A08J-01	52	Stage IV	Infiltrating Ductal Carcinoma	Post	0.232	0.487	0.476386	Her2	1	1127
TCGA-GM-A2DC-01	57	Stage II	Infiltrating Ductal Carcinoma	Post	0.189	0.397	0.476071	LumA	0	2535
TCGA-BH-A0HA-01	31	Stage I	Infiltrating Ductal Carcinoma	Pre	0.247	0.519	0.475915	LumA	0	1611
TCGA-AR-A0U4-01	54	Stage II	Infiltrating Ductal Carcinoma	Pre	0.273	0.574	0.47561	Basal	0	3261
TCGA-AR-A5QM-01	62	Stage II	Infiltrating Lobular Carcinoma	Post	0.221	0.465	0.475269	LumA	0	2231
TCGA-BH-A0BM-01	54	Stage II	Infiltrating Ductal Carcinoma	Post	0.219	0.461	0.475054	LumA	0	1876
TCGA-EW-A1PH-01	52	Stage II	Infiltrating Ductal Carcinoma	Post	0.268	0.565	0.474336	Basal	0	607
TCGA-A2-A3KC-01	55	Stage II	Infiltrating Lobular Carcinoma	Pre	0.228	0.481	0.474012	LumA	0	1102
TCGA-A2-A0CK-01	60	Stage III	Infiltrating Lobular Carcinoma	Post	0.242	0.511	0.473581	Normal	0	4159
TCGA-A2-A0T6-01	50	Stage II	Infiltrating Lobular Carcinoma	Pre	0.222	0.469	0.473348	LumA	0	575
TCGA-E9-A295-01	71	Stage II	Infiltrating Lobular Carcinoma	Post	0.226	0.478	0.472803	LumA	0	375
TCGA-A2-A0SY-01	62	Stage III	Infiltrating Lobular Carcinoma	Post	0.24	0.508	0.472441	LumA	0	1347
TCGA-A2-A0T2-01	66	Stage IV	Infiltrating Ductal Carcinoma	Post	0.271	0.574	0.472125	Basal	1	255
TCGA-AR-A0TS-01	46	Stage II	Infiltrating Ductal Carcinoma	Pre	0.254	0.539	0.471243	Basal	0	2558
TCGA-A8-A08A-01	89	Stage I	Infiltrating Ductal Carcinoma	Post	0.214	0.455	0.47033	LumA	0	30
TCGA-AC-A8OS-01	71	Stage II	Infiltrating Lobular Carcinoma	Post	0.211	0.449	0.469933	LumA	0	70
TCGA-B6-A0RV-01	42	Stage III	Other	Pre	0.225	0.479	0.469729	LumA	0	5156
TCGA-A2-A0YM-01	67	Stage II	Infiltrating Ductal Carcinoma	Post	0.268	0.571	0.469352	Basal	0	965
TCGA-E9-A6HE-01	45	Stage III	Infiltrating Lobular Carcinoma	Pre	0.249	0.531	0.468927	LumB	0	847
TCGA-A2-A3XY-01	49	Stage II	Infiltrating Ductal Carcinoma	Post	0.241	0.514	0.468872	Basal	1	1093
TCGA-A8-A08H-01	66	Stage II	Infiltrating Ductal Carcinoma	Post	0.228	0.487	0.468172	Basal	0	0
TCGA-EW-A1P1-01	68	Stage III	Infiltrating Ductal Carcinoma	Post	0.21	0.449	0.467706	Normal	0	1210
TCGA-AC-A2FF-01	40	Stage II	Infiltrating Lobular Carcinoma	unclear	0.215	0.46	0.467391	Normal	0	2759
TCGA-AO-A03R-01	57	Stage II	Infiltrating Ductal Carcinoma	Post	0.235	0.504	0.46627	Basal	0	2091
TCGA-B6-A1KN-01	57	Stage III	Infiltrating Ductal Carcinoma	Post	0.192	0.412	0.466019	Her2	0	4233
TCGA-E2-A1L8-01	52	Stage II	Infiltrating Lobular Carcinoma	Post	0.211	0.453	0.465784	LumA	0	2240
TCGA-C8-A273-01	29	Stage II	Infiltrating Ductal Carcinoma	Pre	0.197	0.423	0.465721	LumB	0	513
TCGA-D8-A27K-01	47	Stage II	Infiltrating Ductal Carcinoma	Post	0.239	0.514	0.464981	LumA	0	1461
TCGA-C8-A26W-01	58	Stage II	Infiltrating Ductal Carcinoma	Post	0.23	0.495	0.464646	Her2	0	381
TCGA-BH-A18T-01	70	Stage II	Infiltrating Ductal Carcinoma	Post	0.279	0.601	0.464226	Basal	1	224
TCGA-LL-A5YM-01	88	Stage III	Infiltrating Ductal Carcinoma	Post	0.24	0.517	0.464217	LumB	0	466
TCGA-AO-A03P-01	54	Stage II	Infiltrating Ductal Carcinoma	Post	0.206	0.444	0.463964	LumB	1	2911
TCGA-AR-A5QP-01	54	Stage II	Infiltrating Lobular Carcinoma	Post	0.236	0.509	0.463654	Normal	0	1185
TCGA-B6-A0IN-01	45	Stage X	Other	Pre	0.226	0.489	0.462168	LumB	1	2573
TCGA-D8-A27W-01	55	Stage III	Other	Post	0.237	0.513	0.461988	LumB	0	373
TCGA-OL-A97C-01	67	Stage II	Other	Post	0.228	0.494	0.461538	Normal	0	271
TCGA-EW-A1OW-01	58	Stage II	Infiltrating Ductal Carcinoma	Post	0.269	0.583	0.461407	Basal	0	694
TCGA-AC-A5XU-01	74	Stage II	Infiltrating Ductal Carcinoma	unclear	0.219	0.475	0.461053	LumA	0	455
TCGA-BH-A1ET-01	55	Stage I	Infiltrating Ductal Carcinoma	unclear	0.247	0.536	0.460821	LumA	1	2520
TCGA-BH-A0HI-01	78	Stage I	Infiltrating Ductal Carcinoma	Post	0.181	0.394	0.459391	LumA	0	620
TCGA-A8-A0A4-01	73	Stage II	Infiltrating Lobular Carcinoma	Post	0.229	0.499	0.458918	Normal	0	396
TCGA-S3-A6ZG-01	71	Stage II	Other	Post	0.227	0.495	0.458586	LumB	0	562
TCGA-E2-A14O-01	76	Stage III	Infiltrating Ductal Carcinoma	Post	0.21	0.458	0.458515	LumB	0	1359
TCGA-E9-A1N9-01	58	Stage II	Other	Post	0.213	0.465	0.458065	Basal	0	1101
TCGA-AO-A126-01	39	Stage II	Infiltrating Ductal Carcinoma	Pre	0.222	0.485	0.457732	Her2	0	3307
TCGA-E9-A1N6-01	52	Stage II	Infiltrating Ductal Carcinoma	Post	0.18	0.394	0.456853	Her2	1	678
TCGA-Z7-A8R5-01	61	Stage III	Infiltrating Lobular Carcinoma	Post	0.224	0.491	0.456212	Normal	0	3287
TCGA-A8-A07S-01	73	Stage II	Other	Post	0.118	0.259	0.455598	LumB	0	243
TCGA-A7-A26F-01	55	Stage I	Other	Post	0.191	0.42	0.454762	Basal	0	738
TCGA-BH-A0B7-01	42	Stage II	Infiltrating Ductal Carcinoma	Pre	0.196	0.431	0.454756	Her2	0	2559
TCGA-E2-A1IF-01	74	Stage I	Infiltrating Ductal Carcinoma	Post	0.206	0.453	0.454746	LumA	0	1138
TCGA-A7-A13F-01	44	Stage III	Infiltrating Ductal Carcinoma	Pre	0.155	0.341	0.454545	LumB	0	765
TCGA-E2-A56Z-01	69	Stage II	Infiltrating Ductal Carcinoma	Post	0.235	0.517	0.454545	LumB	0	252
TCGA-A7-A26G-01	50	Stage II	Other	Pre	0.247	0.544	0.454044	Basal	0	722
TCGA-S3-AA14-01	47	Stage I	Infiltrating Ductal Carcinoma	Post	0.202	0.445	0.453933	LumA	0	529
TCGA-A2-A0YL-01	48	Stage III	Infiltrating Lobular Carcinoma	Pre	0.229	0.505	0.453465	Normal	0	1474
TCGA-C8-A12O-01	50	Stage II	Infiltrating Ductal Carcinoma	Pre	0.245	0.541	0.452865	Her2	0	385
TCGA-S3-A6ZF-01	64	Stage II	Infiltrating Ductal Carcinoma	Post	0.225	0.497	0.452716	LumB	0	572
TCGA-BH-A0BC-01	60	Stage III	Infiltrating Ductal Carcinoma	Post	0.229	0.506	0.452569	LumA	0	974
TCGA-BH-A1EW-01	38	Stage II	Infiltrating Ductal Carcinoma	Pre	0.224	0.495	0.452525	LumB	1	1694
TCGA-AO-A0JF-01	68	Stage II	Infiltrating Ductal Carcinoma	Post	0.182	0.403	0.451613	LumA	0	1980
TCGA-BH-A18G-01	81	Stage I	Infiltrating Ductal Carcinoma	Post	0.26	0.576	0.451389	Basal	0	149
TCGA-OL-A66N-01	59	Stage III	Infiltrating Lobular Carcinoma	Post	0.225	0.5	0.45	Normal	0	792
TCGA-A8-A09D-01	47	Stage II	Infiltrating Ductal Carcinoma	Post	0.208	0.463	0.449244	Her2	0	1522
TCGA-B6-A0RH-01	51	Stage II	Infiltrating Ductal Carcinoma	Pre	0.216	0.481	0.449064	Her2	1	6456
TCGA-D8-A142-01	74	Stage II	Infiltrating Ductal Carcinoma	Post	0.211	0.471	0.447983	Basal	0	425
TCGA-BH-A0DX-01	62	Stage I	Infiltrating Ductal Carcinoma	Post	0.171	0.382	0.447644	LumB	0	2156
TCGA-C8-A26Z-01	59	Stage II	Infiltrating Ductal Carcinoma	Post	0.192	0.429	0.447552	LumB	0	470
TCGA-AC-A3QP-01	79	Stage II	Infiltrating Lobular Carcinoma	Post	0.23	0.514	0.447471	Normal	0	675
TCGA-EW-A1OX-01	43	Stage II	Other	Pre	0.129	0.289	0.446367	LumB	0	911
TCGA-AC-A6IV-01	47	Stage II	Infiltrating Lobular Carcinoma	unclear	0.216	0.484	0.446281	Normal	0	568
TCGA-3C-AALK-01	52	Stage I	Infiltrating Ductal Carcinoma	unclear	0.211	0.474	0.445148	LumA	0	1448
TCGA-BH-A0E0-01	38	Stage III	Infiltrating Ductal Carcinoma	Pre	0.19	0.427	0.444965	Basal	0	134
TCGA-A8-A07E-01	81	Stage X	Infiltrating Ductal Carcinoma	Post	0.206	0.463	0.444924	Basal	0	608
TCGA-A8-A06O-01	60	Stage I	Infiltrating Ductal Carcinoma	Post	0.222	0.499	0.44489	LumB	0	396
TCGA-PE-A5DD-01	64	Stage II	Infiltrating Lobular Carcinoma	Post	0.201	0.452	0.44469	LumB	0	1953
TCGA-A8-A08Z-01	76	Stage X	Infiltrating Ductal Carcinoma	Post	0.196	0.441	0.444444	LumB	0	1217
TCGA-B6-A0IG-01	50	Stage II	Infiltrating Ductal Carcinoma	Pre	0.2	0.45	0.444444	Her2	1	4456
TCGA-A2-A0YD-01	63	Stage II	Infiltrating Lobular Carcinoma	Post	0.202	0.455	0.443956	LumA	0	769
TCGA-AC-A23H-01	90	Stage II	Infiltrating Ductal Carcinoma	Post	0.162	0.365	0.443836	Her2	1	174
TCGA-BH-A0AU-01	45	Stage II	Infiltrating Ductal Carcinoma	Pre	0.225	0.507	0.443787	LumB	0	1914
TCGA-A8-A07W-01	76	Stage IV	Infiltrating Ductal Carcinoma	Post	0.2	0.451	0.443459	LumB	0	304
TCGA-EW-A1PG-01	53	Stage II	Infiltrating Lobular Carcinoma	Post	0.219	0.495	0.442424	Normal	0	1051
TCGA-BH-A0B1-01	66	Stage II	Infiltrating Ductal Carcinoma	Post	0.176	0.398	0.442211	LumB	0	1148
TCGA-A2-A3KD-01	47	Stage III	Other	Pre	0.225	0.509	0.442043	LumA	0	1206
TCGA-AC-A2FO-01	65	Stage II	Infiltrating Lobular Carcinoma	Post	0.22	0.498	0.441767	LumA	0	2255
TCGA-BH-A0E2-01	49	Stage III	Infiltrating Ductal Carcinoma	Pre	0.231	0.523	0.441683	LumB	0	435
TCGA-BH-A0HX-01	54	Stage II	Infiltrating Ductal Carcinoma	Post	0.174	0.394	0.441624	LumB	0	829
TCGA-E2-A15S-01	34	Stage II	Infiltrating Ductal Carcinoma	Post	0.175	0.397	0.440806	LumB	0	428
TCGA-A8-A084-01	81	Stage II	Infiltrating Ductal Carcinoma	Post	0.11	0.25	0.44	LumB	0	458
TCGA-LD-A74U-01	79	Stage III	Other	unclear	0.199	0.453	0.439294	Normal	0	402
TCGA-C8-A12M-01	70	Stage II	Infiltrating Ductal Carcinoma	Post	0.226	0.515	0.438835	LumB	0	358
TCGA-AC-A62Y-01	79	Stage II	Infiltrating Lobular Carcinoma	Post	0.232	0.529	0.438563	LumA	0	530
TCGA-A7-A5ZW-01	47	Stage II	Infiltrating Ductal Carcinoma	Pre	0.22	0.502	0.438247	LumA	0	326
TCGA-AO-A1KS-01	69	Stage II	Infiltrating Lobular Carcinoma	Post	0.195	0.445	0.438202	LumB	0	350
TCGA-BH-A0HQ-01	56	Stage II	Infiltrating Ductal Carcinoma	Post	0.173	0.395	0.437975	LumA	0	1121
TCGA-AC-A3YI-01	74	Stage III	Infiltrating Lobular Carcinoma	Post	0.21	0.48	0.4375	Normal	0	707
TCGA-BH-A0B8-01	64	Stage I	Infiltrating Ductal Carcinoma	Post	0.219	0.501	0.437126	LumA	0	1569
TCGA-E9-A24A-01	69	Stage II	Infiltrating Ductal Carcinoma	Post	0.229	0.525	0.43619	LumA	0	747
TCGA-E9-A2JS-01	72	Stage II	Infiltrating Lobular Carcinoma	Post	0.214	0.491	0.435845	LumB	1	904
TCGA-AR-A1AM-01	52	Stage III	Infiltrating Lobular Carcinoma	Post	0.226	0.519	0.435453	LumA	0	2991
TCGA-A2-A25C-01	50	Stage II	Infiltrating Ductal Carcinoma	Pre	0.216	0.497	0.434608	LumB	0	523
TCGA-AC-A2BM-01	41	Stage II	Infiltrating Ductal Carcinoma	unclear	0.229	0.527	0.434535	LumB	0	3022
TCGA-BH-A28Q-01	46	Stage II	Infiltrating Lobular Carcinoma	Pre	0.205	0.472	0.434322	LumA	0	1119
TCGA-B6-A0IO-01	66	Stage II	Infiltrating Ductal Carcinoma	Pre	0.236	0.545	0.433028	LumB	0	5042
TCGA-EW-A1PA-01	59	Stage II	Infiltrating Ductal Carcinoma	Post	0.206	0.476	0.432773	Normal	0	575
TCGA-E9-A1R3-01	70	Stage III	Infiltrating Ductal Carcinoma	Post	0.195	0.451	0.432373	LumA	0	78
TCGA-A2-A3XX-01	49	Stage II	Infiltrating Ductal Carcinoma	Post	0.235	0.545	0.431193	Basal	1	1439
TCGA-E9-A229-01	37	Stage I	Infiltrating Ductal Carcinoma	Pre	0.216	0.501	0.431138	LumB	0	1148
TCGA-AN-A0AL-01	41	Stage III	Infiltrating Ductal Carcinoma	Pre	0.225	0.522	0.431034	Basal	0	227
TCGA-B6-A0WY-01	40	Stage III	Infiltrating Ductal Carcinoma	Pre	0.225	0.522	0.431034	Normal	1	3461
TCGA-A8-A07Z-01	85	Stage II	Infiltrating Ductal Carcinoma	Post	0.231	0.537	0.430168	LumB	0	1371
TCGA-BH-A0E9-01	53	Stage II	Infiltrating Lobular Carcinoma	Post	0.215	0.5	0.43	Normal	0	2489
TCGA-AC-A3QQ-01	54	Stage I	Infiltrating Lobular Carcinoma	Pre	0.23	0.535	0.429907	LumA	0	734
TCGA-E2-A1IO-01	37	Stage I	Infiltrating Ductal Carcinoma	Pre	0.21	0.489	0.429448	LumA	0	1855
TCGA-C8-A274-01	63	Stage II	Infiltrating Ductal Carcinoma	Post	0.158	0.368	0.429348	LumB	0	508
TCGA-A8-A07G-01	65	Stage II	Infiltrating Ductal Carcinoma	Post	0.203	0.473	0.429175	LumA	0	577
TCGA-OL-A6VQ-01	49	Stage II	Infiltrating Lobular Carcinoma	Pre	0.209	0.487	0.429158	LumA	0	600
TCGA-E9-A1N8-01	48	Stage II	Infiltrating Ductal Carcinoma	Post	0.219	0.512	0.427734	Basal	0	1039
TCGA-OK-A5Q2-01	59	Stage II	Infiltrating Lobular Carcinoma	unclear	0.204	0.477	0.427673	Normal	0	64
TCGA-A2-A0CS-01	73	Stage IV	Infiltrating Ductal Carcinoma	Post	0.132	0.309	0.427184	LumA	1	2348
TCGA-C8-A12X-01	62	Stage II	Other	Post	0.164	0.384	0.427083	LumB	0	385
TCGA-XX-A899-01	46	Stage III	Infiltrating Lobular Carcinoma	Post	0.198	0.464	0.426724	Normal	0	467
TCGA-BH-A1FU-01	44	Stage I	Infiltrating Ductal Carcinoma	unclear	0.215	0.504	0.426587	Her2	1	1688
TCGA-AN-A0FW-01	67	Stage III	Infiltrating Ductal Carcinoma	Post	0.211	0.495	0.426263	LumB	0	11
TCGA-A2-A04U-01	47	Stage II	Infiltrating Ductal Carcinoma	Pre	0.179	0.42	0.42619	Basal	0	2654
TCGA-E9-A247-01	59	Stage I	Infiltrating Ductal Carcinoma	Post	0.232	0.545	0.425688	LumB	0	1186
TCGA-D8-A1XY-01	74	Stage II	Infiltrating Ductal Carcinoma	Post	0.17	0.4	0.425	LumA	0	503
TCGA-BH-A0DT-01	41	Stage II	Infiltrating Ductal Carcinoma	Pre	0.216	0.509	0.424361	LumA	0	2403
TCGA-E9-A1NI-01	51	Stage II	Other	Post	0.172	0.406	0.423645	LumB	0	300
TCGA-C8-A1HO-01	34	Stage III	Infiltrating Ductal Carcinoma	Pre	0.217	0.513	0.423002	LumB	0	375
TCGA-GM-A2DF-01	53	Stage II	Infiltrating Ductal Carcinoma	Post	0.236	0.558	0.422939	Basal	0	2155
TCGA-A2-A1FZ-01	63	Stage II	Infiltrating Ductal Carcinoma	Post	0.17	0.402	0.422886	LumA	0	683
TCGA-AO-A12G-01	75	Stage II	Other	Post	0.164	0.388	0.42268	LumA	0	1639
TCGA-AQ-A1H3-01	49	Stage III	Infiltrating Ductal Carcinoma	Pre	0.202	0.478	0.422594	LumA	0	989
TCGA-D8-A1JJ-01	54	Stage II	Infiltrating Ductal Carcinoma	Post	0.185	0.438	0.422374	LumB	0	611
TCGA-E2-A1IU-01	60	Stage I	Infiltrating Ductal Carcinoma	Post	0.205	0.486	0.421811	LumA	0	337
TCGA-AQ-A0Y5-01	70	Stage III	Infiltrating Ductal Carcinoma	Post	0.124	0.294	0.421769	Her2	1	172
TCGA-D8-A13Y-01	52	Stage I	Infiltrating Ductal Carcinoma	Post	0.132	0.313	0.421725	Her2	0	1728
TCGA-A8-A06Q-01	63	Stage III	Infiltrating Ductal Carcinoma	Post	0.191	0.453	0.421634	LumB	0	31
TCGA-AR-A2LK-01	62	Stage III	Infiltrating Lobular Carcinoma	Post	0.191	0.453	0.421634	LumB	1	1649
TCGA-D8-A3Z5-01	54	Stage III	Infiltrating Lobular Carcinoma	Post	0.214	0.508	0.42126	Normal	0	1015
TCGA-BH-A201-01	64	Stage I	Infiltrating Ductal Carcinoma	Post	0.173	0.411	0.420925	Normal	0	856
TCGA-BH-A1FL-01	69	Stage II	Infiltrating Ductal Carcinoma	unclear	0.194	0.461	0.420824	LumA	1	1673
TCGA-E2-A14Q-01	50	Stage II	Infiltrating Ductal Carcinoma	Pre	0.224	0.533	0.420263	LumA	0	1163
TCGA-GM-A5PV-01	63	Stage II	Infiltrating Lobular Carcinoma	Post	0.226	0.538	0.420074	LumA	0	412
TCGA-AC-A3TN-01	75	Stage II	Infiltrating Lobular Carcinoma	Post	0.193	0.46	0.419565	LumA	0	456
TCGA-AO-A0JB-01	50	Stage III	Infiltrating Ductal Carcinoma	Pre	0.221	0.527	0.419355	Basal	0	1542
TCGA-D8-A4Z1-01	68	Stage I	Infiltrating Lobular Carcinoma	Post	0.207	0.494	0.419028	Normal	0	659
TCGA-AO-A0J9-01	61	Stage III	Infiltrating Lobular Carcinoma	Post	0.213	0.51	0.417647	LumA	0	1613
TCGA-E2-A105-01	79	Stage II	Infiltrating Ductal Carcinoma	Post	0.169	0.405	0.417284	LumB	0	1308
TCGA-BH-A8G0-01	54	Stage II	Infiltrating Lobular Carcinoma	Pre	0.198	0.475	0.416842	Normal	0	662
TCGA-A8-A092-01	48	Stage III	Infiltrating Ductal Carcinoma	Pre	0.215	0.516	0.416667	Her2	0	942
TCGA-A7-A426-01	50	Stage III	Infiltrating Lobular Carcinoma	Pre	0.202	0.485	0.416495	Normal	0	364
TCGA-AO-A03U-01	31	Stage I	Other	Pre	0.223	0.536	0.416045	Basal	1	1793
TCGA-B6-A0RP-01	73	Stage X	Other	Post	0.205	0.494	0.41498	LumA	1	3126
TCGA-BH-A0C7-01	48	Stage II	Infiltrating Ductal Carcinoma	Pre	0.178	0.429	0.414918	LumB	0	2767
TCGA-B6-A0X5-01	61	Stage II	Infiltrating Ductal Carcinoma	Post	0.119	0.287	0.414634	LumB	1	2097
TCGA-B6-A0IH-01	81	Stage III	Infiltrating Lobular Carcinoma	Post	0.194	0.469	0.413646	LumA	1	3418
TCGA-EW-A1P8-01	58	Stage III	Infiltrating Ductal Carcinoma	Post	0.221	0.536	0.412313	Basal	1	239
TCGA-E9-A245-01	47	Stage II	Infiltrating Ductal Carcinoma	Pre	0.198	0.481	0.411642	LumA	0	26
TCGA-AN-A0FV-01	58	Stage II	Infiltrating Ductal Carcinoma	Post	0.122	0.297	0.410774	Her2	0	10
TCGA-GM-A3XN-01	44	Stage III	Infiltrating Lobular Carcinoma	Post	0.203	0.495	0.410101	Normal	0	2019
TCGA-BH-A1FD-01	68	Stage I	Infiltrating Ductal Carcinoma	Post	0.171	0.417	0.410072	LumB	1	1009
TCGA-D8-A73W-01	79	Stage III	Other	Post	0.2	0.488	0.409836	LumB	1	385
TCGA-4H-AAAK-01	50	Stage III	Infiltrating Lobular Carcinoma	Post	0.187	0.457	0.40919	Normal	0	348
TCGA-B6-A400-01	43	Stage III	Infiltrating Ductal Carcinoma	unclear	0.232	0.567	0.409171	Basal	0	215
TCGA-BH-A0DQ-01	42	Stage II	Infiltrating Ductal Carcinoma	Pre	0.175	0.428	0.408879	LumA	0	98
TCGA-E2-A107-01	54	Stage III	Infiltrating Lobular Carcinoma	Post	0.178	0.436	0.408257	LumB	0	1047
TCGA-A1-A0SO-01	67	Stage II	Infiltrating Ductal Carcinoma	Post	0.235	0.576	0.407986	Basal	0	852
TCGA-EW-A424-01	51	Stage III	Infiltrating Lobular Carcinoma	unclear	0.177	0.434	0.407834	Normal	0	715
TCGA-A7-A425-01	70	Stage III	Infiltrating Lobular Carcinoma	Post	0.19	0.466	0.407725	LumA	0	447
TCGA-A2-A25A-01	44	Stage II	Infiltrating Lobular Carcinoma	Pre	0.203	0.498	0.407631	Normal	0	3276
TCGA-EW-A1IW-01	80	Stage II	Infiltrating Lobular Carcinoma	Post	0.211	0.518	0.407336	LumA	0	371
TCGA-BH-A0HY-01	60	Stage I	Infiltrating Ductal Carcinoma	Post	0.171	0.42	0.407143	Her2	0	1545
TCGA-EW-A1PC-01	66	Stage II	Infiltrating Ductal Carcinoma	Post	0.153	0.376	0.406915	Her2	0	187
TCGA-AO-A03L-01	34	Stage III	Infiltrating Ductal Carcinoma	Pre	0.222	0.546	0.406593	Her2	0	2442
TCGA-LL-A50Y-01	84	Stage II	Infiltrating Lobular Carcinoma	Post	0.187	0.461	0.40564	LumA	0	762
TCGA-A8-A076-01	66	Stage II	Infiltrating Ductal Carcinoma	Post	0.193	0.476	0.405462	Her2	0	1642
TCGA-D8-A3Z6-01	56	Stage III	Infiltrating Lobular Carcinoma	Post	0.171	0.422	0.405213	LumA	0	563
TCGA-A8-A079-01	69	Stage III	Infiltrating Ductal Carcinoma	Post	0.2	0.494	0.404858	LumB	0	274
TCGA-AR-A1AL-01	60	Stage III	Infiltrating Lobular Carcinoma	Post	0.189	0.467	0.404711	Normal	0	2971
TCGA-A8-A07F-01	65	Stage II	Infiltrating Ductal Carcinoma	Post	0.188	0.465	0.404301	Her2	0	577
TCGA-D8-A1XB-01	62	Stage II	Infiltrating Ductal Carcinoma	Post	0.17	0.421	0.4038	LumA	0	552
TCGA-AO-A124-01	38	Stage II	Other	Pre	0.218	0.54	0.403704	Basal	0	3506
TCGA-BH-A0EI-01	51	Stage II	Infiltrating Ductal Carcinoma	Pre	0.143	0.355	0.402817	LumA	0	1926
TCGA-BH-A0H3-01	46	Stage I	Infiltrating Ductal Carcinoma	Pre	0.204	0.507	0.402367	LumA	0	1928
TCGA-AR-A2LN-01	65	Stage II	Infiltrating Lobular Carcinoma	Post	0.168	0.418	0.401914	Normal	0	1161
TCGA-A2-A1FX-01	61	Stage III	Infiltrating Ductal Carcinoma	Post	0.188	0.468	0.401709	LumB	0	1847
TCGA-E2-A570-01	47	Stage I	Infiltrating Ductal Carcinoma	Pre	0.176	0.439	0.400911	LumA	0	931
TCGA-D8-A27I-01	58	Stage III	Infiltrating Lobular Carcinoma	Post	0.191	0.477	0.400419	Normal	0	439
TCGA-D8-A145-01	80	Stage II	Infiltrating Ductal Carcinoma	Post	0.197	0.492	0.400407	Normal	0	410
TCGA-E2-A3DX-01	43	Stage III	Infiltrating Lobular Carcinoma	Pre	0.199	0.498	0.399598	LumA	0	1325
TCGA-OL-A66K-01	72	Stage II	Infiltrating Lobular Carcinoma	Post	0.188	0.471	0.399151	LumA	1	1275
TCGA-AO-A0J5-01	48	Stage IV	Other	Pre	0.157	0.394	0.398477	Her2	1	792
TCGA-WT-AB44-01	77	Stage I	Infiltrating Lobular Carcinoma	Post	0.196	0.492	0.398374	LumA	0	883
TCGA-AQ-A04J-01	45	Stage II	Infiltrating Ductal Carcinoma	Pre	0.217	0.545	0.398165	Basal	0	819
TCGA-OL-A5RZ-01	57	Stage I	Infiltrating Ductal Carcinoma	Post	0.173	0.435	0.397701	Her2	0	679
TCGA-A1-A0SG-01	61	Stage II	Other	Post	0.195	0.491	0.397149	LumA	0	434
TCGA-EW-A1OY-01	63	Stage II	Infiltrating Ductal Carcinoma	Post	0.214	0.539	0.397032	LumB	0	908
TCGA-EW-A1J2-01	50	Stage X	Infiltrating Lobular Carcinoma	Pre	0.207	0.522	0.396552	LumA	0	403
TCGA-A8-A0A9-01	80	Stage II	Infiltrating Ductal Carcinoma	Post	0.197	0.497	0.396378	LumB	0	822
TCGA-A2-A0EO-01	54	Stage I	Infiltrating Ductal Carcinoma	Pre	0.218	0.55	0.396364	LumA	0	2442
TCGA-A2-A1G0-01	49	Stage II	Other	Pre	0.2	0.505	0.39604	LumA	0	616
TCGA-A2-A259-01	70	Stage I	Infiltrating Ductal Carcinoma	Post	0.201	0.508	0.395669	Normal	0	1596
TCGA-LL-A73Y-01	67	Stage I	Infiltrating Ductal Carcinoma	Post	0.211	0.534	0.395131	Basal	0	477
TCGA-A2-A0T3-01	37	Stage I	Infiltrating Ductal Carcinoma	Pre	0.208	0.527	0.394687	LumB	0	1516
TCGA-LQ-A4E4-01	73	Stage III	Infiltrating Lobular Carcinoma	Post	0.133	0.337	0.394659	LumB	0	849
TCGA-BH-A0BQ-01	39	Stage I	Infiltrating Ductal Carcinoma	Pre	0.197	0.5	0.394	LumA	0	2255
TCGA-AN-A0XV-01	67	Stage III	Infiltrating Ductal Carcinoma	Post	0.199	0.506	0.393281	LumA	0	162
TCGA-E2-A15C-01	61	Stage I	Infiltrating Ductal Carcinoma	Post	0.177	0.451	0.392461	LumA	0	694
TCGA-A2-A0EX-01	46	Stage II	Infiltrating Lobular Carcinoma	Post	0.189	0.482	0.392116	LumA	0	752
TCGA-B6-A409-01	44	Stage III	Infiltrating Ductal Carcinoma	Pre	0.203	0.518	0.391892	Basal	1	573
TCGA-A8-A08C-01	65	Stage II	Infiltrating Ductal Carcinoma	Post	0.155	0.396	0.391414	LumB	0	881
TCGA-A7-A26J-01	49	Stage II	Infiltrating Ductal Carcinoma	Pre	0.171	0.437	0.391304	LumB	0	627
TCGA-A8-A095-01	45	Stage I	Infiltrating Ductal Carcinoma	Pre	0.158	0.404	0.391089	LumB	0	1277
TCGA-A7-A13G-01	79	Stage II	Infiltrating Ductal Carcinoma	Post	0.068	0.174	0.390805	LumA	0	718
TCGA-LD-A7W6-01	54	Stage II	Other	Post	0.198	0.507	0.390533	LumA	0	404
TCGA-A7-A26H-01	72	Stage II	Infiltrating Ductal Carcinoma	Post	0.203	0.521	0.389635	LumA	0	724
TCGA-AN-A0XN-01	68	Stage III	Infiltrating Ductal Carcinoma	Post	0.153	0.393	0.389313	Her2	0	10
TCGA-A7-A3RF-01	79	Stage II	Other	Post	0.119	0.307	0.387622	LumB	0	408
TCGA-AR-A1AN-01	46	Stage II	Infiltrating Ductal Carcinoma	Pre	0.149	0.385	0.387013	LumA	0	2920
TCGA-AO-A03T-01	42	Stage II	Infiltrating Ductal Carcinoma	Pre	0.207	0.535	0.386916	Basal	0	2124
TCGA-A2-A0EW-01	53	Stage III	Infiltrating Lobular Carcinoma	Post	0.184	0.476	0.386555	LumA	1	1884
TCGA-BH-A208-01	48	Stage II	Infiltrating Ductal Carcinoma	unclear	0.191	0.495	0.385859	Basal	1	1759
TCGA-GM-A3NW-01	63	Stage II	Infiltrating Lobular Carcinoma	Post	0.201	0.521	0.385797	Normal	0	3361
TCGA-E9-A1RE-01	74	Stage III	Infiltrating Ductal Carcinoma	Post	0.216	0.56	0.385714	LumB	0	1419
TCGA-B6-A0RU-01	40	Stage I	Other	Pre	0.222	0.576	0.385417	Basal	0	8605
TCGA-A7-A0CH-01	79	Stage II	Infiltrating Ductal Carcinoma	Post	0.154	0.4	0.385	LumA	0	1079
TCGA-BH-A1FJ-01	66	Stage III	Infiltrating Ductal Carcinoma	unclear	0.133	0.346	0.384393	LumB	1	1927
TCGA-A2-A0T7-01	51	Stage II	Infiltrating Ductal Carcinoma	Pre	0.194	0.505	0.384158	Normal	0	631
TCGA-E9-A22B-01	71	Stage I	Other	Post	0.169	0.44	0.384091	LumB	0	1167
TCGA-BH-A18M-01	39	Stage III	Infiltrating Ductal Carcinoma	unclear	0.207	0.539	0.384045	LumA	1	2207
TCGA-S3-AA11-01	67	Stage II	Infiltrating Ductal Carcinoma	Post	0.167	0.435	0.383908	LumA	0	421
TCGA-LL-A6FQ-01	77	Stage III	Infiltrating Ductal Carcinoma	Post	0.17	0.443	0.383747	LumA	0	80
TCGA-AR-A0TR-01	68	Stage II	Infiltrating Ductal Carcinoma	Post	0.196	0.511	0.383562	LumA	1	160
TCGA-AN-A0XL-01	61	Stage II	Infiltrating Ductal Carcinoma	Post	0.158	0.412	0.383495	LumA	0	163
TCGA-D8-A1JH-01	56	Stage I	Infiltrating Ductal Carcinoma	Post	0.194	0.506	0.383399	LumA	0	426
TCGA-AO-A12F-01	36	Stage II	Infiltrating Ductal Carcinoma	Pre	0.15	0.392	0.382653	Basal	0	1842
TCGA-C8-A12Y-01	44	Stage II	Infiltrating Ductal Carcinoma	Pre	0.206	0.539	0.382189	LumB	0	1476
TCGA-C8-A1HN-01	56	Stage II	Infiltrating Ductal Carcinoma	Post	0.178	0.466	0.381974	LumB	0	394
TCGA-AC-A8OP-01	72	Stage I	Infiltrating Ductal Carcinoma	Post	0.185	0.485	0.381443	LumA	0	614
TCGA-D8-A1X8-01	62	Stage III	Infiltrating Lobular Carcinoma	Post	0.194	0.509	0.381139	LumA	0	783
TCGA-GI-A2C8-01	63	Stage III	Infiltrating Ductal Carcinoma	unclear	0.165	0.433	0.381062	LumA	0	225
TCGA-AR-A2LM-01	49	Stage II	Infiltrating Lobular Carcinoma	Pre	0.195	0.512	0.380859	LumA	0	1935
TCGA-E9-A244-01	54	Stage II	Infiltrating Ductal Carcinoma	Post	0.218	0.573	0.380454	Basal	0	21
TCGA-A8-A07P-01	68	Stage II	Infiltrating Ductal Carcinoma	Post	0.205	0.539	0.380334	LumB	0	334
TCGA-BH-A0BJ-01	41	Stage II	Infiltrating Ductal Carcinoma	Pre	0.189	0.497	0.380282	LumA	0	660
TCGA-A2-A0CZ-01	46	Stage II	Infiltrating Ductal Carcinoma	Pre	0.196	0.516	0.379845	Normal	0	1616
TCGA-BH-A18K-01	46	Stage I	Infiltrating Ductal Carcinoma	unclear	0.17	0.448	0.379464	Her2	1	2763
TCGA-BH-A0DP-01	60	Stage II	Infiltrating Lobular Carcinoma	Post	0.181	0.477	0.379455	LumA	0	476
TCGA-C8-A133-01	65	Stage III	Other	Post	0.165	0.435	0.37931	LumA	0	0
TCGA-D8-A1JS-01	77	Stage I	Other	Post	0.15	0.397	0.377834	LumA	0	371
TCGA-A8-A08T-01	64	Stage IV	Infiltrating Ductal Carcinoma	Post	0.157	0.416	0.377404	LumA	1	3409
TCGA-D8-A1XA-01	64	Stage I	Infiltrating Ductal Carcinoma	Post	0.17	0.452	0.376106	LumA	0	839
TCGA-A7-A4SE-01	54	Stage II	Infiltrating Ductal Carcinoma	Post	0.203	0.541	0.375231	Basal	0	644
TCGA-AR-A2LR-01	49	Stage I	Other	Post	0.21	0.561	0.374332	Basal	0	1742
TCGA-D8-A27L-01	49	Stage III	Infiltrating Ductal Carcinoma	Post	0.181	0.484	0.373967	LumA	0	499
TCGA-C8-A1HI-01	40	Stage III	Infiltrating Ductal Carcinoma	Pre	0.213	0.57	0.373684	LumA	0	343
TCGA-EW-A1P3-01	48	Stage II	Infiltrating Ductal Carcinoma	Pre	0.202	0.541	0.373383	LumA	0	1611
TCGA-AN-A049-01	62	Stage II	Infiltrating Ductal Carcinoma	Post	0.203	0.544	0.373162	LumB	0	19
TCGA-A8-A090-01	74	Stage II	Infiltrating Ductal Carcinoma	Post	0.206	0.553	0.372514	LumB	0	0
TCGA-AO-A12C-01	42	Stage II	Infiltrating Ductal Carcinoma	Pre	0.175	0.47	0.37234	LumA	0	2372
TCGA-GM-A5PX-01	65	Stage II	Infiltrating Lobular Carcinoma	Post	0.171	0.46	0.371739	LumA	0	551
TCGA-B6-A0WX-01	40	Stage III	Other	Pre	0.199	0.536	0.371269	Basal	1	639
TCGA-E9-A5UO-01	41	Stage II	Other	Pre	0.099	0.267	0.370787	LumB	0	785
TCGA-EW-A1J3-01	61	Stage I	Infiltrating Lobular Carcinoma	Post	0.152	0.41	0.370732	LumB	0	504
TCGA-A2-A4RY-01	46	Stage III	Infiltrating Lobular Carcinoma	Pre	0.183	0.494	0.370445	Normal	0	648
TCGA-D8-A1X6-01	80	Stage III	Infiltrating Ductal Carcinoma	Post	0.19	0.513	0.37037	LumB	0	541
TCGA-D8-A1X7-01	40	Stage II	Other	Pre	0.179	0.485	0.369072	LumB	0	509
TCGA-AO-A1KT-01	78	Stage II	Infiltrating Ductal Carcinoma	Post	0.173	0.469	0.36887	Her2	0	541
TCGA-OL-A5RX-01	51	Stage I	Infiltrating Ductal Carcinoma	Pre	0.201	0.545	0.368807	Normal	0	878
TCGA-B6-A0IB-01	64	Stage IV	Infiltrating Ductal Carcinoma	Pre	0.133	0.361	0.368421	LumB	1	3941
TCGA-B6-A0X0-01	54	Stage I	Other	Pre	0.186	0.505	0.368317	LumA	1	3945
TCGA-AR-A24P-01	47	Stage I	Infiltrating Ductal Carcinoma	Post	0.176	0.478	0.368201	LumA	0	84
TCGA-BH-A42T-01	75	Stage II	Infiltrating Lobular Carcinoma	Post	0.182	0.495	0.367677	LumB	1	320
TCGA-A7-A3IY-01	71	Stage I	Other	Post	0.199	0.542	0.367159	Normal	0	345
TCGA-BH-A0H9-01	69	Stage II	Infiltrating Ductal Carcinoma	Post	0.168	0.458	0.366812	LumB	0	1247
TCGA-A2-A0T5-01	39	Stage II	Infiltrating Ductal Carcinoma	Pre	0.207	0.565	0.366372	Normal	0	531
TCGA-E9-A1NH-01	71	Stage II	Infiltrating Ductal Carcinoma	Post	0.176	0.481	0.365904	LumA	0	576
TCGA-EW-A2FW-01	52	Stage II	Other	Post	0.194	0.531	0.365348	LumB	0	672
TCGA-E9-A1R6-01	63	Stage II	Infiltrating Ductal Carcinoma	Post	0.168	0.46	0.365217	LumB	0	339
TCGA-AR-A2LQ-01	59	Stage II	Infiltrating Lobular Carcinoma	Post	0.176	0.483	0.364389	Normal	0	1233
TCGA-B6-A0I5-01	49	Stage II	Infiltrating Ductal Carcinoma	Pre	0.19	0.522	0.363985	LumA	0	8556
TCGA-B6-A0IE-01	38	Stage III	Other	Pre	0.197	0.542	0.363469	Basal	1	1993
TCGA-E2-A1L9-01	40	Stage II	Infiltrating Ductal Carcinoma	Pre	0.189	0.52	0.363462	LumA	0	598
TCGA-B6-A2IU-01	62	Stage II	Infiltrating Lobular Carcinoma	Pre	0.157	0.432	0.363426	LumA	0	5176
TCGA-BH-A28O-01	50	Stage III	Infiltrating Lobular Carcinoma	unclear	0.187	0.515	0.363107	Normal	0	1120
TCGA-PE-A5DC-01	72	Stage III	Infiltrating Lobular Carcinoma	Post	0.175	0.482	0.363071	LumB	1	1430
TCGA-A1-A0SD-01	59	Stage II	Infiltrating Ductal Carcinoma	unclear	0.189	0.521	0.362764	LumA	0	437
TCGA-BH-A1EO-01	68	Stage II	Other	Post	0.178	0.491	0.362525	LumA	1	2798
TCGA-E2-A1BC-01	63	Stage I	Infiltrating Ductal Carcinoma	Post	0.138	0.381	0.362205	LumA	0	501
TCGA-C8-A1HE-01	59	Stage II	Infiltrating Ductal Carcinoma	Post	0.186	0.514	0.361868	LumA	0	375
TCGA-BH-A0HW-01	62	Stage I	Infiltrating Ductal Carcinoma	Post	0.111	0.307	0.361564	LumB	0	1561
TCGA-A2-A0ES-01	52	Stage II	Infiltrating Lobular Carcinoma	Post	0.19	0.527	0.360531	Normal	0	2190
TCGA-JL-A3YX-01	46	Stage II	Infiltrating Lobular Carcinoma	Post	0.161	0.447	0.360179	LumB	0	352
TCGA-S3-AA12-01	82	Stage III	Infiltrating Ductal Carcinoma	Post	0.157	0.436	0.360092	LumA	0	574
TCGA-AN-A04A-01	36	Stage III	Infiltrating Ductal Carcinoma	Pre	0.199	0.553	0.359855	Normal	0	90
TCGA-A8-A07O-01	51	Stage II	Infiltrating Ductal Carcinoma	Post	0.2	0.557	0.359066	Basal	0	304
TCGA-AN-A03X-01	74	Stage II	Infiltrating Ductal Carcinoma	Post	0.165	0.461	0.357918	LumB	0	10
TCGA-GI-A2C9-01	58	Stage II	Infiltrating Ductal Carcinoma	Post	0.177	0.495	0.357576	Basal	0	3342
TCGA-A2-A0YF-01	67	Stage I	Infiltrating Ductal Carcinoma	Post	0.194	0.543	0.357274	LumB	0	1535
TCGA-D8-A1XU-01	56	Stage I	Infiltrating Ductal Carcinoma	Post	0.184	0.516	0.356589	LumA	0	395
TCGA-E2-A15F-01	64	Stage I	Infiltrating Ductal Carcinoma	Post	0.187	0.525	0.35619	LumA	0	658
TCGA-AR-A24T-01	46	Stage III	Infiltrating Lobular Carcinoma	Pre	0.186	0.523	0.355641	LumA	0	3202
TCGA-A2-A0YC-01	59	Stage II	Infiltrating Ductal Carcinoma	Post	0.178	0.501	0.355289	LumB	0	990
TCGA-AO-A0J3-01	67	Stage II	Other	Post	0.174	0.49	0.355102	LumB	0	651
TCGA-A1-A0SQ-01	45	Stage II	Infiltrating Ductal Carcinoma	Pre	0.185	0.521	0.355086	LumA	0	554
TCGA-E2-A15H-01	38	Stage II	Infiltrating Ductal Carcinoma	Pre	0.175	0.495	0.353535	LumB	0	393
TCGA-W8-A86G-01	66	Stage II	Infiltrating Lobular Carcinoma	Post	0.153	0.433	0.353349	Normal	0	347
TCGA-E9-A1RC-01	56	Stage III	Other	Post	0.103	0.292	0.35274	LumB	0	1224
TCGA-E9-A22G-01	47	Stage II	Infiltrating Ductal Carcinoma	Post	0.217	0.616	0.352273	Basal	0	1239
TCGA-BH-A0H7-01	65	Stage III	Infiltrating Ductal Carcinoma	Post	0.159	0.452	0.35177	LumB	0	702
TCGA-E9-A1RI-01	43	Stage III	Other	Pre	0.193	0.549	0.351548	LumA	0	1449
TCGA-D8-A1XV-01	84	Stage II	Other	Post	0.181	0.515	0.351456	LumB	0	461
TCGA-AR-A251-01	51	Stage III	Infiltrating Ductal Carcinoma	Pre	0.194	0.552	0.351449	Basal	0	3030
TCGA-A2-A0SU-01	66	Stage II	Infiltrating Ductal Carcinoma	Post	0.191	0.545	0.350459	LumA	0	1662
TCGA-LL-A5YP-01	49	Stage II	Infiltrating Ductal Carcinoma	Post	0.209	0.598	0.349498	Basal	0	450
TCGA-C8-A27A-01	48	Stage II	Infiltrating Ductal Carcinoma	Pre	0.184	0.528	0.348485	LumB	0	747
TCGA-AN-A0FK-01	88	Stage III	Infiltrating Ductal Carcinoma	Post	0.154	0.442	0.348416	LumB	0	213
TCGA-A1-A0SP-01	40	Stage II	Infiltrating Ductal Carcinoma	unclear	0.196	0.563	0.348135	Basal	0	584
TCGA-B6-A0IP-01	74	Stage I	Infiltrating Lobular Carcinoma	Post	0.184	0.529	0.347826	LumA	1	3926
TCGA-OL-A66J-01	80	Stage I	Infiltrating Lobular Carcinoma	Post	0.192	0.552	0.347826	LumA	0	1996
TCGA-GM-A2D9-01	69	Stage I	Infiltrating Ductal Carcinoma	Post	0.178	0.512	0.347656	LumA	1	1812
TCGA-GM-A2DK-01	58	Stage I	Infiltrating Ductal Carcinoma	Post	0.19	0.547	0.347349	LumA	0	2645
TCGA-LL-A442-01	56	Stage II	Infiltrating Ductal Carcinoma	Post	0.135	0.389	0.347044	LumA	0	889
TCGA-AO-A03V-01	41	Stage I	Infiltrating Ductal Carcinoma	Pre	0.179	0.517	0.346228	LumA	0	1351
TCGA-A1-A0SE-01	56	Stage I	Other	Pre	0.183	0.53	0.345283	Normal	0	1321
TCGA-D8-A146-01	57	Stage II	Infiltrating Ductal Carcinoma	Post	0.165	0.479	0.344468	LumA	0	643
TCGA-BH-A0HF-01	77	Stage I	Infiltrating Ductal Carcinoma	Post	0.157	0.457	0.343545	LumA	0	727
TCGA-E9-A1R7-01	64	Stage II	Infiltrating Ductal Carcinoma	Post	0.193	0.562	0.343416	LumB	0	1467
TCGA-AC-A3W7-01	66	Stage II	Infiltrating Lobular Carcinoma	Post	0.173	0.504	0.343254	LumA	0	471
TCGA-AR-A2LL-01	70	Stage II	Infiltrating Lobular Carcinoma	Post	0.172	0.502	0.342629	LumB	0	2012
TCGA-A2-A04N-01	66	Stage I	Infiltrating Ductal Carcinoma	Post	0.161	0.47	0.342553	LumA	0	4354
TCGA-A8-A08O-01	45	Stage IV	Infiltrating Ductal Carcinoma	Pre	0.151	0.441	0.342404	LumA	0	943
TCGA-E9-A228-01	58	Stage II	Infiltrating Ductal Carcinoma	Post	0.167	0.488	0.342213	LumB	0	1285
TCGA-AC-A6NO-01	43	Stage II	Infiltrating Ductal Carcinoma	unclear	0.158	0.462	0.341991	LumA	0	51
TCGA-EW-A1PF-01	50	Stage I	Infiltrating Ductal Carcinoma	Post	0.169	0.495	0.341414	LumA	0	439
TCGA-A8-A07L-01	58	Stage III	Infiltrating Ductal Carcinoma	Post	0.185	0.543	0.3407	LumB	0	975
TCGA-A1-A0SJ-01	39	Stage III	Infiltrating Ductal Carcinoma	unclear	0.186	0.546	0.340659	Normal	0	416
TCGA-AC-A2BK-01	78	Stage III	Infiltrating Ductal Carcinoma	Post	0.19	0.559	0.339893	Basal	0	2222
TCGA-D8-A73X-01	53	Stage II	Other	Post	0.164	0.483	0.339545	LumA	0	767
TCGA-B6-A0WT-01	61	Stage II	Infiltrating Ductal Carcinoma	Post	0.167	0.493	0.338742	LumA	0	5739
TCGA-A2-A25E-01	34	Stage III	Infiltrating Ductal Carcinoma	Pre	0.168	0.496	0.33871	LumB	0	3204
TCGA-A2-A1G6-01	50	Stage III	Infiltrating Ductal Carcinoma	Pre	0.187	0.553	0.338156	Normal	0	501
TCGA-AC-A2FM-01	87	Stage II	Infiltrating Lobular Carcinoma	Post	0.17	0.503	0.337972	LumA	1	792
TCGA-A2-A0CP-01	60	Stage I	Infiltrating Ductal Carcinoma	Post	0.181	0.536	0.337687	Normal	0	2813
TCGA-AN-A0FY-01	55	Stage I	Infiltrating Ductal Carcinoma	Post	0.19	0.563	0.337478	LumB	0	10
TCGA-C8-A3M8-01	68	Stage I	Infiltrating Lobular Carcinoma	Post	0.172	0.51	0.337255	LumB	0	394
TCGA-A2-A1G4-01	71	Stage III	Infiltrating Ductal Carcinoma	Post	0.175	0.519	0.337187	LumB	0	595
TCGA-BH-A0DZ-01	43	Stage II	Infiltrating Ductal Carcinoma	Pre	0.174	0.518	0.335907	Her2	0	495
TCGA-BH-A0EA-01	72	Stage II	Infiltrating Ductal Carcinoma	Post	0.178	0.53	0.335849	Normal	1	991
TCGA-D8-A1JE-01	62	Stage II	Infiltrating Ductal Carcinoma	Post	0.184	0.548	0.335766	LumB	0	575
TCGA-B6-A0X7-01	62	Stage X	Other	Post	0.153	0.456	0.335526	LumA	1	1781
TCGA-GM-A3XG-01	46	Stage III	Infiltrating Lobular Carcinoma	Pre	0.181	0.541	0.334566	Normal	0	1330
TCGA-E2-A14T-01	52	Stage II	Infiltrating Ductal Carcinoma	Post	0.171	0.512	0.333984	LumA	0	2311
TCGA-AN-A0XP-01	69	Stage III	Infiltrating Ductal Carcinoma	Post	0.099	0.297	0.333333	LumA	0	9
TCGA-B6-A0I8-01	46	Stage X	Infiltrating Ductal Carcinoma	Pre	0.094	0.282	0.333333	LumB	1	749
TCGA-UL-AAZ6-01	73	Stage II	Infiltrating Ductal Carcinoma	Post	0.155	0.465	0.333333	Her2	0	518
TCGA-A2-A0CQ-01	62	Stage I	Infiltrating Ductal Carcinoma	Post	0.174	0.523	0.332696	LumA	0	2695
TCGA-B6-A402-01	47	Stage I	Infiltrating Ductal Carcinoma	unclear	0.158	0.475	0.332632	Basal	0	2281
TCGA-AN-A0FL-01	62	Stage II	Infiltrating Ductal Carcinoma	Post	0.136	0.409	0.332518	Basal	0	231
TCGA-A8-A091-01	61	Stage II	Infiltrating Ductal Carcinoma	Post	0.144	0.434	0.331797	LumA	0	1004
TCGA-AN-A0XT-01	54	Stage III	Infiltrating Ductal Carcinoma	Post	0.163	0.493	0.330629	LumA	0	10
TCGA-C8-A12Z-01	45	Stage II	Infiltrating Ductal Carcinoma	Pre	0.105	0.318	0.330189	Her2	0	382
TCGA-E2-A2P6-01	77	Stage II	Infiltrating Lobular Carcinoma	Post	0.168	0.509	0.330059	LumB	0	1051
TCGA-E2-A1B4-01	74	Stage III	Infiltrating Ductal Carcinoma	Post	0.158	0.479	0.329854	LumA	1	1004
TCGA-AN-A0FZ-01	45	Stage III	Infiltrating Ductal Carcinoma	Pre	0.095	0.289	0.32872	LumB	0	10
TCGA-AN-A0FS-01	55	Stage I	Infiltrating Lobular Carcinoma	Pre	0.136	0.415	0.327711	LumA	0	210
TCGA-A8-A09B-01	58	Stage III	Infiltrating Ductal Carcinoma	Post	0.173	0.528	0.327652	LumA	0	365
TCGA-A7-A26E-01	71	Stage III	Infiltrating Lobular Carcinoma	Post	0.148	0.452	0.327434	LumA	0	954
TCGA-AO-A0J7-01	71	Stage II	Other	Post	0.171	0.523	0.32696	LumB	0	618
TCGA-AQ-A04H-01	61	Stage III	Infiltrating Ductal Carcinoma	Post	0.148	0.453	0.326711	LumB	0	754
TCGA-BH-A0DV-01	54	Stage III	Infiltrating Ductal Carcinoma	Pre	0.172	0.527	0.326376	LumA	0	2064
TCGA-GM-A3NY-01	72	Stage II	Infiltrating Lobular Carcinoma	Post	0.169	0.519	0.325626	LumA	0	1162
TCGA-PL-A8LX-01	35	Stage IV	Infiltrating Ductal Carcinoma	Pre	0.138	0.424	0.325472	LumA	0	5
TCGA-OL-A5RV-01	43	Stage III	Infiltrating Ductal Carcinoma	Pre	0.17	0.523	0.325048	LumA	0	1062
TCGA-AC-A23G-01	76	Stage II	Infiltrating Lobular Carcinoma	Post	0.165	0.508	0.324803	Normal	0	2248
TCGA-A2-A4S0-01	77	Stage II	Other	Post	0.125	0.385	0.324675	LumA	0	706
TCGA-A7-A5ZV-01	62	Stage II	Other	Post	0.14	0.432	0.324074	Basal	0	368
TCGA-AO-A12E-01	51	Stage II	Infiltrating Lobular Carcinoma	Pre	0.147	0.454	0.323789	Normal	0	2142
TCGA-AC-A2FK-01	45	Stage III	Infiltrating Lobular Carcinoma	unclear	0.167	0.516	0.323643	Normal	0	2650
TCGA-AO-A12A-01	47	Stage II	Infiltrating Ductal Carcinoma	Pre	0.174	0.538	0.32342	LumA	0	3112
TCGA-E2-A15P-01	61	Stage I	Infiltrating Ductal Carcinoma	Post	0.16	0.495	0.323232	LumA	0	595
TCGA-E2-A1L6-01	44	Stage II	Infiltrating Ductal Carcinoma	Pre	0.169	0.523	0.323136	LumA	0	1648
TCGA-E2-A15E-01	40	Stage II	Infiltrating Ductal Carcinoma	Pre	0.137	0.424	0.323113	Normal	0	630
TCGA-E9-A1RD-01	67	Stage II	Infiltrating Ductal Carcinoma	Post	0.158	0.489	0.323108	LumA	0	34
TCGA-E9-A1NG-01	62	Stage II	Infiltrating Ductal Carcinoma	Post	0.166	0.514	0.322957	LumA	1	786
TCGA-BH-A0E6-01	69	Stage I	Infiltrating Ductal Carcinoma	Post	0.19	0.59	0.322034	Basal	0	293
TCGA-B6-A0RO-01	71	Stage III	Infiltrating Ductal Carcinoma	Post	0.163	0.507	0.321499	LumA	0	4929
TCGA-AC-A2FG-01	79	Stage II	Infiltrating Lobular Carcinoma	Post	0.164	0.511	0.320939	Normal	0	1853
TCGA-EW-A1P6-01	64	Stage II	Infiltrating Ductal Carcinoma	Post	0.172	0.537	0.320298	LumB	0	562
TCGA-E9-A5FL-01	65	Stage II	Other	Post	0.188	0.589	0.319185	Basal	0	24
TCGA-A8-A06Z-01	84	Stage II	Infiltrating Ductal Carcinoma	Post	0.095	0.298	0.318792	LumB	0	31
TCGA-D8-A1XC-01	85	Stage III	Other	Post	0.066	0.208	0.317308	LumA	1	377
TCGA-AO-A1KO-01	46	Stage II	Infiltrating Lobular Carcinoma	Pre	0.168	0.53	0.316981	Normal	0	622
TCGA-E2-A15T-01	65	Stage II	Infiltrating Ductal Carcinoma	Post	0.17	0.538	0.315985	LumB	0	1563
TCGA-AN-A0FJ-01	59	Stage IV	Infiltrating Ductal Carcinoma	Pre	0.194	0.615	0.315447	Basal	0	242
TCGA-A7-A6VX-01	68	Stage II	Infiltrating Ductal Carcinoma	Post	0.119	0.378	0.314815	LumB	0	317
TCGA-B6-A0RE-01	61	Stage X	Infiltrating Ductal Carcinoma	Pre	0.185	0.588	0.314626	Basal	0	7777
TCGA-A2-A0EU-01	79	Stage I	Infiltrating Ductal Carcinoma	Post	0.149	0.474	0.314346	LumA	0	1043
TCGA-E9-A1RB-01	40	Stage II	Infiltrating Ductal Carcinoma	Pre	0.165	0.526	0.313688	LumB	1	976
TCGA-LL-A440-01	61	Stage I	Infiltrating Lobular Carcinoma	Post	0.152	0.487	0.312115	Normal	0	759
TCGA-EW-A1IX-01	48	Stage II	Other	Pre	0.142	0.455	0.312088	LumA	0	1208
TCGA-BH-A18S-01	79	Stage I	Other	Post	0.151	0.484	0.311983	LumA	1	2009
TCGA-LL-A6FP-01	90	Stage II	Infiltrating Lobular Carcinoma	Post	0.065	0.209	0.311005	LumA	0	677
TCGA-BH-A1FH-01	47	Stage IV	Infiltrating Ductal Carcinoma	unclear	0.168	0.542	0.309963	Normal	1	1034
TCGA-E2-A1IL-01	78	Stage II	Infiltrating Lobular Carcinoma	Post	0.157	0.51	0.307843	LumA	0	118
TCGA-B6-A0I6-01	49	Stage II	Infiltrating Ductal Carcinoma	Pre	0.148	0.481	0.307692	Basal	1	991
TCGA-BH-A1F2-01	53	Stage III	Infiltrating Ductal Carcinoma	unclear	0.132	0.43	0.306977	LumB	1	959
TCGA-C8-A12N-01	58	Stage II	Infiltrating Ductal Carcinoma	Post	0.138	0.45	0.306667	LumA	0	358
TCGA-A2-A0YE-01	48	Stage II	Infiltrating Ductal Carcinoma	Post	0.157	0.512	0.306641	Basal	0	554
TCGA-AR-A24V-01	52	Stage II	Infiltrating Ductal Carcinoma	Pre	0.155	0.507	0.30572	LumB	0	3203
TCGA-AR-A24L-01	26	Stage II	Infiltrating Ductal Carcinoma	Pre	0.174	0.57	0.305263	LumB	1	2866
TCGA-A2-A0ER-01	63	Stage I	Infiltrating Ductal Carcinoma	Post	0.17	0.557	0.305206	LumB	0	2263
TCGA-A8-A082-01	58	Stage II	Infiltrating Ductal Carcinoma	Post	0.111	0.367	0.302452	LumB	0	549
TCGA-B6-A1KC-01	67	Stage II	Infiltrating Ductal Carcinoma	Post	0.124	0.411	0.301703	LumB	0	1326
TCGA-AC-A7VB-01	51	Stage II	Infiltrating Ductal Carcinoma	unclear	0.116	0.385	0.301299	LumB	0	250
TCGA-BH-A1F5-01	62	Stage II	Infiltrating Ductal Carcinoma	unclear	0.16	0.532	0.300752	LumA	1	2712
TCGA-AO-A12B-01	63	Stage II	Infiltrating Ductal Carcinoma	Post	0.168	0.561	0.299465	LumB	0	2989
TCGA-BH-A0AV-01	52	Stage I	Infiltrating Ductal Carcinoma	unclear	0.169	0.565	0.299115	Basal	0	1820
TCGA-A8-A09V-01	51	Stage II	Infiltrating Lobular Carcinoma	Pre	0.121	0.405	0.298765	LumA	0	457
TCGA-A7-A4SB-01	56	Stage III	Infiltrating Lobular Carcinoma	Post	0.155	0.52	0.298077	Her2	0	418
TCGA-BH-A1FG-01	88	Stage I	Infiltrating Ductal Carcinoma	Post	0.17	0.572	0.297203	LumA	1	3736
TCGA-3C-AAAU-01	55	Stage X	Infiltrating Lobular Carcinoma	Pre	0.144	0.485	0.296907	LumB	0	4047
TCGA-GM-A2DM-01	57	Stage II	Infiltrating Ductal Carcinoma	Post	0.167	0.563	0.296625	LumA	0	3226
TCGA-A7-A3IZ-01	62	Stage II	Infiltrating Lobular Carcinoma	Post	0.113	0.384	0.294271	LumB	0	322
TCGA-AR-A24W-01	55	Stage II	Infiltrating Ductal Carcinoma	Post	0.156	0.531	0.293785	Normal	0	1550
TCGA-B6-A0RM-01	57	Stage X	Infiltrating Ductal Carcinoma	Pre	0.156	0.531	0.293785	LumB	1	2373
TCGA-B6-A0RI-01	44	Stage III	Infiltrating Ductal Carcinoma	Pre	0.117	0.399	0.293233	LumB	0	7126
TCGA-AN-A0FX-01	52	Stage II	Infiltrating Ductal Carcinoma	Post	0.164	0.561	0.292335	Basal	0	10
TCGA-A2-A0CY-01	63	Stage II	Infiltrating Ductal Carcinoma	Post	0.089	0.305	0.291803	Her2	0	1673
TCGA-BH-A18N-01	88	Stage II	Infiltrating Ductal Carcinoma	unclear	0.105	0.364	0.288462	LumA	1	1148
TCGA-BH-A0BP-01	76	Stage I	Infiltrating Ductal Carcinoma	Post	0.132	0.458	0.28821	Normal	1	2296
TCGA-BH-A0W4-01	46	Stage II	Infiltrating Ductal Carcinoma	unclear	0.152	0.528	0.287879	LumA	0	759
TCGA-A2-A0YJ-01	39	Stage III	Infiltrating Ductal Carcinoma	Pre	0.09	0.313	0.28754	Basal	0	566
TCGA-AR-A256-01	45	Stage II	Infiltrating Ductal Carcinoma	Pre	0.171	0.595	0.287395	Basal	1	2854
TCGA-D8-A1JI-01	54	Stage II	Infiltrating Ductal Carcinoma	Post	0.149	0.523	0.284895	LumB	0	577
TCGA-BH-A1FM-01	44	Stage III	Infiltrating Ductal Carcinoma	unclear	0.129	0.453	0.284768	LumB	1	1388
TCGA-A2-A0CU-01	73	Stage II	Infiltrating Ductal Carcinoma	Post	0.16	0.562	0.284698	LumB	1	158
TCGA-D8-A1XD-01	36	Stage III	Infiltrating Ductal Carcinoma	Pre	0.119	0.422	0.281991	LumA	0	522
TCGA-BH-A0DO-01	78	Stage I	Infiltrating Ductal Carcinoma	Post	0.145	0.515	0.281553	LumA	0	1644
TCGA-BH-A0AZ-01	47	Stage III	Infiltrating Ductal Carcinoma	Pre	0.152	0.54	0.281481	LumA	0	1919
TCGA-C8-A1HL-01	38	Stage III	Other	Pre	0.11	0.393	0.279898	LumB	0	317
TCGA-E9-A54Y-01	63	Stage III	Infiltrating Lobular Carcinoma	Post	0.106	0.379	0.279683	LumB	0	725
TCGA-B6-A0IC-01	90	Stage X	Other	Post	0.096	0.346	0.277457	LumB	1	1542
TCGA-A8-A09E-01	73	Stage III	Infiltrating Ductal Carcinoma	Post	0.137	0.495	0.276768	LumB	0	1492
TCGA-AR-A1AU-01	39	Stage III	Infiltrating Ductal Carcinoma	Pre	0.147	0.532	0.276316	Normal	0	2868
TCGA-A2-A0D1-01	76	Stage II	Infiltrating Ductal Carcinoma	Post	0.164	0.594	0.276094	Her2	0	1051
TCGA-A2-A0D4-01	37	Stage II	Infiltrating Ductal Carcinoma	Pre	0.126	0.459	0.27451	LumB	0	767
TCGA-BH-A0E7-01	79	Stage II	Infiltrating Ductal Carcinoma	Post	0.115	0.419	0.274463	LumA	0	1363
TCGA-B6-A1KI-01	63	Stage I	Infiltrating Ductal Carcinoma	Post	0.095	0.347	0.273775	LumA	0	2236
TCGA-E2-A10A-01	41	Stage II	Infiltrating Ductal Carcinoma	Pre	0.134	0.493	0.271805	LumB	0	1229
TCGA-A2-A04V-01	39	Stage II	Infiltrating Ductal Carcinoma	Pre	0.152	0.563	0.269982	LumB	1	1920
TCGA-B6-A0RN-01	60	Stage I	Infiltrating Ductal Carcinoma	Post	0.138	0.512	0.269531	LumA	0	8008
TCGA-A8-A06N-01	66	Stage III	Infiltrating Ductal Carcinoma	Post	0.118	0.438	0.269406	LumB	0	0
TCGA-D8-A27P-01	64	Stage I	Infiltrating Ductal Carcinoma	Post	0.146	0.542	0.269373	LumA	0	49
TCGA-AO-A03N-01	59	Stage II	Infiltrating Ductal Carcinoma	Post	0.117	0.437	0.267735	LumB	0	2031
TCGA-BH-A0GZ-01	62	Stage II	Infiltrating Ductal Carcinoma	Post	0.155	0.581	0.266781	LumA	0	328
TCGA-B6-A0WV-01	67	Stage II	Infiltrating Ductal Carcinoma	Post	0.126	0.473	0.266385	LumB	1	2417
TCGA-E2-A1BD-01	53	Stage II	Infiltrating Ductal Carcinoma	Post	0.135	0.507	0.266272	LumA	0	1133
TCGA-BH-A18J-01	56	Stage IV	Infiltrating Ductal Carcinoma	unclear	0.135	0.509	0.265226	LumB	1	612
TCGA-E2-A1IG-01	45	Stage II	Infiltrating Ductal Carcinoma	Pre	0.143	0.541	0.264325	LumA	0	2140
TCGA-A8-A06P-01	63	Stage III	Infiltrating Ductal Carcinoma	Post	0.142	0.539	0.263451	LumA	0	396
TCGA-AR-A1AY-01	65	Stage I	Infiltrating Ductal Carcinoma	Post	0.16	0.609	0.262726	Basal	0	1026
TCGA-E2-A155-01	58	Stage II	Infiltrating Ductal Carcinoma	Post	0.133	0.509	0.261297	LumB	0	640
TCGA-LL-A6FR-01	50	Stage II	Infiltrating Ductal Carcinoma	Post	0.099	0.38	0.260526	Basal	0	489
TCGA-BH-A0HL-01	56	Stage II	Infiltrating Ductal Carcinoma	Post	0.094	0.361	0.260388	LumB	0	72
TCGA-AN-A0AR-01	55	Stage II	Infiltrating Ductal Carcinoma	Pre	0.151	0.58	0.260345	Basal	0	10
TCGA-A8-A0AD-01	83	Stage I	Other	Post	0.127	0.489	0.259714	LumA	0	1157
TCGA-E2-A153-01	51	Stage II	Infiltrating Ductal Carcinoma	Pre	0.129	0.498	0.259036	LumA	0	707
TCGA-B6-A0RG-01	26	Stage II	Infiltrating Ductal Carcinoma	Pre	0.109	0.423	0.257683	LumA	0	2082
TCGA-AO-A0JL-01	59	Stage III	Infiltrating Ductal Carcinoma	Post	0.155	0.602	0.257475	Basal	0	1683
TCGA-E2-A154-01	68	Stage I	Infiltrating Ductal Carcinoma	Post	0.099	0.385	0.257143	LumB	0	591
TCGA-AR-A0TZ-01	43	Stage X	Infiltrating Ductal Carcinoma	Pre	0.134	0.524	0.255725	LumB	1	3262
TCGA-BH-A0BO-01	54	Stage I	Infiltrating Ductal Carcinoma	Pre	0.118	0.462	0.255411	Normal	0	2197
TCGA-D8-A27H-01	72	Stage II	Infiltrating Ductal Carcinoma	Post	0.141	0.556	0.253597	Basal	0	397
TCGA-AC-A62X-01	72	Stage II	Infiltrating Ductal Carcinoma	Post	0.093	0.367	0.253406	Basal	0	417
TCGA-AQ-A04L-01	48	Stage II	Infiltrating Ductal Carcinoma	Pre	0.104	0.412	0.252427	Her2	0	3957
TCGA-A2-A04W-01	50	Stage II	Other	Pre	0.134	0.532	0.25188	Her2	0	3102
TCGA-A7-A0DB-01	56	Stage II	Infiltrating Ductal Carcinoma	Post	0.132	0.525	0.251429	LumA	0	1007
TCGA-AC-A23E-01	50	Stage II	Infiltrating Ductal Carcinoma	unclear	0.121	0.483	0.250518	LumA	0	698
TCGA-V7-A7HQ-01	75	Stage III	Infiltrating Ductal Carcinoma	Post	0.138	0.554	0.249097	LumA	0	2033
TCGA-EW-A6SC-01	60	Stage II	Infiltrating Lobular Carcinoma	unclear	0.13	0.525	0.247619	LumB	0	952
TCGA-A8-A083-01	67	Stage II	Infiltrating Ductal Carcinoma	Post	0.132	0.537	0.24581	LumA	0	0
TCGA-AN-A0XO-01	59	Stage III	Infiltrating Ductal Carcinoma	Post	0.106	0.436	0.243119	LumA	0	375
TCGA-A1-A0SH-01	39	Stage II	Infiltrating Ductal Carcinoma	Pre	0.127	0.529	0.240076	LumA	0	1437
TCGA-A7-A0D9-01	37	Stage II	Infiltrating Ductal Carcinoma	Pre	0.13	0.547	0.23766	LumA	0	1139
TCGA-E2-A572-01	72	Stage III	Infiltrating Ductal Carcinoma	Post	0.116	0.492	0.235772	LumA	0	1208
TCGA-E2-A14U-01	74	Stage I	Infiltrating Lobular Carcinoma	Post	0.132	0.562	0.234875	Normal	0	1318
TCGA-B6-A0WZ-01	50	Stage II	Infiltrating Ductal Carcinoma	Pre	0.103	0.44	0.234091	LumB	0	6292
TCGA-E9-A1N3-01	70	Stage III	Other	Post	0.12	0.515	0.23301	LumA	0	1059
TCGA-A7-A0CD-01	66	Stage I	Infiltrating Ductal Carcinoma	Pre	0.106	0.456	0.232456	LumA	0	1165
TCGA-HN-A2OB-01	45	Stage II	Infiltrating Lobular Carcinoma	Pre	0.121	0.523	0.231358	Normal	1	1900
TCGA-E2-A1LS-01	46	Stage I	Infiltrating Ductal Carcinoma	Pre	0.109	0.474	0.229958	Basal	0	1604
TCGA-E2-A106-01	34	Stage I	Infiltrating Ductal Carcinoma	Pre	0.114	0.497	0.229376	LumA	0	2541
TCGA-A7-A0DC-01	63	Stage I	Infiltrating Ductal Carcinoma	Post	0.031	0.142	0.21831	LumA	0	906
TCGA-D8-A1XG-01	86	Stage III	Infiltrating Ductal Carcinoma	Post	0.058	0.27	0.214815	LumA	0	448
TCGA-B6-A40B-01	76	Stage I	Infiltrating Lobular Carcinoma	Post	0.107	0.5	0.214	LumA	0	3152
TCGA-BH-A5IZ-01	51	Stage II	Infiltrating Ductal Carcinoma	Post	0.118	0.554	0.212996	Basal	0	567
TCGA-A1-A0SB-01	70	Stage I	Other	Post	0.071	0.337	0.210682	Basal	0	259
TCGA-B6-A0IM-01	75	Stage II	Other	Post	0.107	0.514	0.208171	LumB	1	3873
TCGA-A8-A09T-01	68	Stage X	Infiltrating Lobular Carcinoma	Post	0.069	0.333	0.207207	LumB	0	579
TCGA-AQ-A54N-01	51	Stage II	Infiltrating Ductal Carcinoma	Post	0.129	0.624	0.206731	Basal	0	78
TCGA-AO-A1KP-01	77	Stage II	Infiltrating Ductal Carcinoma	Post	0.1	0.484	0.206612	LumB	0	2953
TCGA-AR-A24M-01	38	Stage III	Other	Pre	0.107	0.518	0.206564	LumA	0	3660
TCGA-E2-A15G-01	76	Stage II	Other	Post	0.115	0.559	0.205725	LumA	0	554
TCGA-AO-A12H-01	69	Stage II	Other	Pre	0.107	0.523	0.204589	LumA	0	1234
TCGA-A7-A5ZX-01	48	Stage III	Infiltrating Lobular Carcinoma	Pre	0.11	0.545	0.201835	Normal	0	336
TCGA-A7-A0DA-01	62	Stage II	Infiltrating Ductal Carcinoma	Post	0.112	0.555	0.201802	Basal	0	1085
TCGA-E2-A14V-01	53	Stage II	Infiltrating Ductal Carcinoma	Post	0.099	0.492	0.20122	Her2	0	1042
TCGA-A8-A086-01	59	Stage II	Infiltrating Ductal Carcinoma	Post	0.092	0.47	0.195745	LumB	0	396
TCGA-D8-A27F-01	40	Stage II	Infiltrating Ductal Carcinoma	Pre	0.117	0.598	0.195652	Basal	0	488
TCGA-BH-A1EV-01	45	Stage III	Infiltrating Ductal Carcinoma	unclear	0.095	0.487	0.195072	Her2	1	365
TCGA-BH-A204-01	80	Stage II	Infiltrating Ductal Carcinoma	Post	0.082	0.43	0.190698	LumB	1	2534
TCGA-B6-A0RQ-01	68	Stage II	Infiltrating Lobular Carcinoma	Post	0.1	0.534	0.187266	Normal	1	4267
TCGA-B6-A0X4-01	62	Stage II	Infiltrating Ductal Carcinoma	Post	0.038	0.204	0.186275	LumA	1	860
TCGA-A2-A0EM-01	73	Stage I	Infiltrating Ductal Carcinoma	Post	0.107	0.575	0.186087	LumA	0	3094
TCGA-A8-A0AB-01	54	Stage II	Infiltrating Lobular Carcinoma	Post	0.077	0.425	0.181176	LumB	0	518
TCGA-E2-A574-01	44	Stage II	Infiltrating Ductal Carcinoma	Pre	0.026	0.145	0.17931	Basal	0	1179
TCGA-E9-A54X-01	85	Stage I	Other	Post	0.058	0.324	0.179012	LumB	0	727
TCGA-AN-A04D-01	58	Stage II	Infiltrating Ductal Carcinoma	Post	0.099	0.561	0.176471	Basal	0	52
TCGA-BH-A0H6-01	82	Stage I	Infiltrating Ductal Carcinoma	Post	0.081	0.461	0.175705	LumA	0	747
TCGA-A2-A0CT-01	71	Stage II	Infiltrating Ductal Carcinoma	Post	0.071	0.462	0.15368	LumB	0	2289
TCGA-AO-A125-01	72	Stage II	Other	Post	0.04	0.265	0.150943	LumA	0	3456
TCGA-AR-A0TP-01	43	Stage II	Infiltrating Ductal Carcinoma	Pre	0.048	0.326	0.147239	Basal	0	4275
TCGA-A2-A1FV-01	74	Stage II	Infiltrating Lobular Carcinoma	Post	0.067	0.467	0.143469	LumA	0	714
TCGA-E2-A1IE-01	61	Stage II	Infiltrating Ductal Carcinoma	Post	0.08	0.558	0.143369	LumB	0	2362
TCGA-B6-A0RL-01	60	Stage II	Infiltrating Ductal Carcinoma	unclear	0.037	0.263	0.140684	LumB	1	2469
TCGA-A8-A093-01	61	Stage II	Infiltrating Ductal Carcinoma	Post	0.05	0.416	0.120192	LumA	0	546
TCGA-E2-A156-01	61	Stage I	Infiltrating Ductal Carcinoma	Post	0.036	0.319	0.112853	LumA	0	726
TCGA-AC-A8OR-01	75	Stage I	Other	Post	0.033	0.318	0.103774	LumA	0	40
TCGA-BH-A8FY-01	87	Stage I	Infiltrating Lobular Carcinoma	Post	0.007	0.307	0.0228013	LumA	1	295
TCGA-A7-A13D-01	46	Stage II	Infiltrating Ductal Carcinoma	Post	0.003	0.27	0.0111111	Basal	0	965
