# Supplementary material for: Identification of the prognostic value of Th1/Th2 ratio and a novel prognostic signature in basal-like breast cancer
Source: Hereditas. 2023 Jan 25;160:2. doi: 10.1186/s41065-023-00265-0 (PMC9875389; doi:10.1186/s41065-023-00265-0)
Supplement: Supplementary file 2 — Additional file 2: Table S2. [file 41065_2023_265_MOESM2_ESM.xls]

## Sheet: supplementary table s2
gene_name	gene_id	gene_type	BaseMean	LogFC	lfcSE	stat	pvalue	padj
CA6	ENSG00000131686.13	protein_coding	164.224	2.03185	0.356131	5.70534	1.16111e-08	4.7996e-07
PADI3	ENSG00000142619.4	protein_coding	91.3042	-1.95164	0.389903	-5.00546	5.57277e-07	1.6381e-05
RNF186	ENSG00000178828.6	protein_coding	14.229	1.58065	0.382497	4.13245	3.58918e-05	0.000643369
PLA2G2D	ENSG00000117215.13	protein_coding	660.104	-2.30801	0.282307	-8.17554	2.94539e-16	4.74728e-14
EPHA8	ENSG00000070886.9	protein_coding	70.0571	1.97422	0.360562	5.47539	4.36545e-08	1.64216e-06
ZNF683	ENSG00000176083.16	protein_coding	237.719	-2.27754	0.189878	-11.9947	3.78738e-33	9.68559e-30
C1orf94	ENSG00000142698.13	protein_coding	50.9708	1.66569	0.562904	2.9591	0.00308538	0.0235466
RPE65	ENSG00000116745.6	protein_coding	11.0478	2.40248	0.328041	7.32372	2.41196e-13	2.33055e-11
CLCA2	ENSG00000137975.7	protein_coding	891.777	-1.62107	0.393966	-4.11474	3.87609e-05	0.000685498
GBP1	ENSG00000117228.9	protein_coding	10740.1	-1.8234	0.147438	-12.3672	3.93164e-35	1.37107e-31
GBP4	ENSG00000162654.8	protein_coding	5328.14	-2.32999	0.171355	-13.5975	4.14554e-42	3.97557e-38
GBP5	ENSG00000154451.13	protein_coding	4272.07	-2.80523	0.198518	-14.1308	2.45309e-45	9.41005e-41
GBP6	ENSG00000183347.14	protein_coding	105.52	-2.32625	0.255248	-9.11367	7.96396e-20	2.70352e-17
OLFM3	ENSG00000118733.15	protein_coding	8.35813	1.51542	0.426886	3.54995	0.000385303	0.00462026
CD2	ENSG00000116824.4	protein_coding	1592.16	-1.85866	0.183127	-10.1495	3.32905e-24	2.45581e-21
HIST2H3C	ENSG00000203811.1	protein_coding	1.09657	1.5095	0.519785	2.90408	0.00368335	0.0269438
FLG2	ENSG00000143520.6	protein_coding	2.44856	2.04548	0.414798	4.93126	8.16992e-07	2.31803e-05
LCE3A	ENSG00000185962.1	protein_coding	2.6596	-2.72935	0.5734	-4.75994	1.93647e-06	4.95551e-05
SPRR3	ENSG00000163209.13	protein_coding	50.038	-1.97692	0.553417	-3.57221	0.000353976	0.00430517
S100A7A	ENSG00000184330.10	protein_coding	123.252	-1.59035	0.495014	-3.21275	0.00131471	0.01217
TTC24	ENSG00000187862.10	protein_coding	31.8534	-2.15828	0.243395	-8.86738	7.48857e-19	2.19284e-16
FCRL3	ENSG00000160856.19	protein_coding	303.595	-1.61595	0.268885	-6.00982	1.85727e-09	8.72029e-08
FCRL2	ENSG00000132704.14	protein_coding	102.053	-1.67585	0.285639	-5.867	4.43764e-09	1.97183e-07
PYHIN1	ENSG00000163564.13	protein_coding	229.445	-1.68847	0.200095	-8.43837	3.21795e-17	6.39588e-15
AIM2	ENSG00000163568.12	protein_coding	335.731	-1.79787	0.207803	-8.65182	5.06863e-18	1.24259e-15
KCNJ10	ENSG00000177807.6	protein_coding	137.182	-1.85503	0.202147	-9.17665	4.44725e-20	1.6094e-17
SLAMF6	ENSG00000162739.12	protein_coding	622.686	-1.83002	0.203982	-8.97151	2.92486e-19	9.12175e-17
SLAMF1	ENSG00000117090.13	protein_coding	354.892	-1.63885	0.195014	-8.40373	4.32501e-17	8.37917e-15
SLAMF7	ENSG00000026751.15	protein_coding	2092.95	-2.06547	0.186694	-11.0634	1.88713e-28	2.41301e-25
LY9	ENSG00000122224.16	protein_coding	301.533	-1.62254	0.211814	-7.66019	1.85664e-14	2.19817e-12
FCRLA	ENSG00000132185.15	protein_coding	248.617	-1.53908	0.27568	-5.58286	2.36599e-08	9.38157e-07
XCL2	ENSG00000143185.3	protein_coding	50.8992	-1.82678	0.189452	-9.64245	5.29073e-22	2.7426e-19
XCL1	ENSG00000143184.4	protein_coding	57.6765	-1.51641	0.175578	-8.63668	5.78702e-18	1.405e-15
C1orf105	ENSG00000180999.9	protein_coding	21.1265	2.4643	0.337843	7.29423	3.00363e-13	2.83791e-11
FASLG	ENSG00000117560.7	protein_coding	128.887	-2.51973	0.193658	-13.0113	1.05572e-38	5.78532e-35
BRINP3	ENSG00000162670.9	protein_coding	160.081	1.59613	0.478233	3.33756	0.000845183	0.00859751
GPR25	ENSG00000170128.3	protein_coding	12.9918	-1.91699	0.255807	-7.49387	6.68714e-14	7.10578e-12
PTPN7	ENSG00000143851.14	protein_coding	992.988	-1.55913	0.162561	-9.59106	8.71812e-22	4.18034e-19
CHIT1	ENSG00000133063.14	protein_coding	675.507	-1.51856	0.280925	-5.40557	6.46023e-08	2.35789e-06
LAX1	ENSG00000122188.11	protein_coding	330.304	-1.90935	0.218804	-8.72632	2.63104e-18	6.96046e-16
POMC	ENSG00000115138.9	protein_coding	152.72	1.60847	0.2562	6.27819	3.42533e-10	1.82748e-08
DPYSL5	ENSG00000157851.15	protein_coding	263.551	2.00093	0.408771	4.89499	9.83117e-07	2.70534e-05
NRXN1	ENSG00000179915.19	protein_coding	73.7506	1.67299	0.261285	6.40291	1.52441e-10	8.74087e-09
SFTPB	ENSG00000168878.15	protein_coding	9.46923	-1.60789	0.207618	-7.7445	9.59622e-15	1.19517e-12
GNLY	ENSG00000115523.15	protein_coding	592.808	-2.11057	0.191272	-11.0344	2.60874e-28	3.2281e-25
CD8A	ENSG00000153563.14	protein_coding	1221.01	-2.00065	0.170514	-11.733	8.63233e-32	1.83965e-28
RP11-407P15.2	ENSG00000259916.1	protein_coding	2.83595	-1.6816	0.416767	-4.03488	5.463e-05	0.000915512
ZAP70	ENSG00000115085.12	protein_coding	602.223	-1.62229	0.202427	-8.0142	1.10854e-15	1.62925e-13
IL18RAP	ENSG00000115607.8	protein_coding	74.1055	-1.88018	0.164975	-11.3968	4.33906e-30	7.53303e-27
AMER3	ENSG00000178171.9	protein_coding	1.67752	1.87024	0.428678	4.36281	1.28405e-05	0.000266392
GALNT13	ENSG00000144278.13	protein_coding	505.911	1.53933	0.287434	5.35542	8.53588e-08	3.02901e-06
TBR1	ENSG00000136535.13	protein_coding	16.652	1.7511	0.355535	4.92525	8.42532e-07	2.37295e-05
SP5	ENSG00000204335.3	protein_coding	39.3866	-1.63339	0.300009	-5.44448	5.19577e-08	1.9257e-06
CTLA4	ENSG00000163599.13	protein_coding	276.413	-1.64869	0.177885	-9.26834	1.89063e-20	7.04123e-18
ICOS	ENSG00000163600.11	protein_coding	273.214	-1.8366	0.203872	-9.00859	2.08728e-19	6.61721e-17
UNC80	ENSG00000144406.17	protein_coding	67.4259	1.91234	0.288481	6.62899	3.37984e-11	2.18267e-09
CRYBA2	ENSG00000163499.10	protein_coding	12.615	1.61152	0.378717	4.25522	2.08845e-05	0.000406458
DNER	ENSG00000187957.7	protein_coding	612.413	1.5267	0.334621	4.56247	5.05549e-06	0.000115917
SP140	ENSG00000079263.17	protein_coding	507.96	-1.65155	0.177163	-9.32221	1.13942e-20	4.55294e-18
PRSS56	ENSG00000237412.5	protein_coding	5.22595	-2.0109	0.485676	-4.14041	3.4668e-05	0.000622595
UGT1A10	ENSG00000242515.4	protein_coding	1.14885	-2.34183	0.734041	-3.19033	0.00142112	0.0129278
PDCD1	ENSG00000188389.9	protein_coding	237.183	-2.04324	0.195081	-10.4738	1.13965e-25	1.06627e-22
RTP5	ENSG00000188011.5	protein_coding	7.20577	-1.66191	0.299693	-5.54537	2.93336e-08	1.14586e-06
DAZL	ENSG00000092345.12	protein_coding	18.6813	-1.51689	0.286875	-5.28764	1.23907e-07	4.2287e-06
EOMES	ENSG00000163508.11	protein_coding	241.456	-1.91596	0.197409	-9.70553	2.85576e-22	1.58764e-19
TRIM71	ENSG00000206557.5	protein_coding	26.6581	1.67794	0.29845	5.62218	1.8856e-08	7.53456e-07
XIRP1	ENSG00000168334.8	protein_coding	225.503	-1.71337	0.234786	-7.29759	2.92962e-13	2.78169e-11
CXCR6	ENSG00000172215.5	protein_coding	455.089	-2.0687	0.164634	-12.5654	3.27033e-36	1.39389e-32
CCR2	ENSG00000121807.5	protein_coding	480.904	-1.57189	0.195106	-8.05657	7.84649e-16	1.185e-13
CCR5	ENSG00000160791.13	protein_coding	1109.95	-1.73618	0.158593	-10.9474	6.83821e-28	7.9489e-25
RTP3	ENSG00000163825.3	protein_coding	20.4839	-3.41828	0.56534	-6.04641	1.48113e-09	7.06667e-08
FAM3D	ENSG00000198643.5	protein_coding	888.219	2.18367	0.354159	6.16579	7.01332e-10	3.55886e-08
FAM19A4	ENSG00000163377.13	protein_coding	27.7831	1.51989	0.282053	5.38868	7.09767e-08	2.56855e-06
TRAT1	ENSG00000163519.12	protein_coding	167.377	-1.80665	0.238787	-7.56595	3.85035e-14	4.30611e-12
DPPA2	ENSG00000163530.4	protein_coding	2.49825	-2.65279	0.841504	-3.15244	0.00161911	0.0143109
CD96	ENSG00000153283.11	protein_coding	820.367	-1.50454	0.18037	-8.34145	7.33825e-17	1.35334e-14
ZBED2	ENSG00000177494.5	protein_coding	153.303	-2.30836	0.205345	-11.2414	2.55302e-29	3.62719e-26
ZNF80	ENSG00000174255.6	protein_coding	19.2447	-1.69692	0.232968	-7.28393	3.24244e-13	3.04747e-11
TIGIT	ENSG00000181847.10	protein_coding	808.877	-1.72813	0.185295	-9.3264	1.09533e-20	4.42281e-18
BFSP2	ENSG00000170819.4	protein_coding	17.1939	-1.50282	0.219662	-6.84148	7.83765e-12	5.64076e-10
GPR171	ENSG00000174946.6	protein_coding	176.626	-1.65674	0.193877	-8.54531	1.28194e-17	2.87574e-15
HTR3C	ENSG00000178084.1	protein_coding	1.56584	1.6108	0.39957	4.03135	5.54584e-05	0.000927774
HTR3E	ENSG00000186038.8	protein_coding	3.03539	-1.56516	0.342723	-4.56685	4.95115e-06	0.000113796
CD38	ENSG00000004468.11	protein_coding	832.225	-1.84026	0.198072	-9.29087	1.53028e-20	5.92945e-18
DTHD1	ENSG00000197057.7	protein_coding	39.0564	-2.03905	0.23953	-8.51271	1.69909e-17	3.7244e-15
CSN1S1	ENSG00000126545.12	protein_coding	8.91158	1.65035	0.551428	2.99286	0.00276374	0.0215657
CSN2	ENSG00000135222.6	protein_coding	13.0558	3.99904	0.6164	6.48774	8.71335e-11	5.24716e-09
HTN1	ENSG00000126550.7	protein_coding	26.4682	3.3363	0.621793	5.36561	8.06773e-08	2.88423e-06
SMR3A	ENSG00000109208.4	protein_coding	6.32384	4.10236	1.05629	3.88373	0.000102865	0.00153956
SMR3B	ENSG00000171201.9	protein_coding	1144.72	6.66348	0.849712	7.84205	4.43242e-15	5.90373e-13
MUC7	ENSG00000171195.9	protein_coding	33.0542	2.207	0.46635	4.73249	2.2178e-06	5.57136e-05
CXCL9	ENSG00000138755.5	protein_coding	11540.5	-2.5167	0.22567	-11.1521	6.99154e-29	9.5784e-26
CXCL10	ENSG00000169245.5	protein_coding	8678	-1.91215	0.22389	-8.54058	1.33551e-17	2.97849e-15
CXCL11	ENSG00000169248.11	protein_coding	1907.74	-1.78122	0.223569	-7.9672	1.62308e-15	2.28902e-13
CXCL13	ENSG00000156234.7	protein_coding	2988.45	-2.37335	0.259149	-9.15824	5.27526e-20	1.8565e-17
BANK1	ENSG00000153064.10	protein_coding	434.781	-1.64579	0.275817	-5.96698	2.41692e-09	1.12243e-07
ETNPPL	ENSG00000164089.7	protein_coding	16.7165	-1.71875	0.354191	-4.85261	1.21849e-06	3.28701e-05
EGF	ENSG00000138798.10	protein_coding	413.036	1.59168	0.268807	5.92127	3.19461e-09	1.44681e-07
IL21	ENSG00000138684.6	protein_coding	5.27451	-2.9576	0.305363	-9.68553	3.47419e-22	1.8596e-19
ANXA10	ENSG00000109511.9	protein_coding	4.42426	-1.6396	0.31771	-5.1607	2.46031e-07	7.79336e-06
SCRG1	ENSG00000164106.6	protein_coding	1265.6	1.64942	0.340703	4.84121	1.29052e-06	3.46185e-05
GZMK	ENSG00000113088.5	protein_coding	502.718	-1.88044	0.233688	-8.04681	8.49789e-16	1.27835e-13
GZMA	ENSG00000145649.7	protein_coding	624.253	-1.65204	0.195034	-8.47054	2.44268e-17	5.03876e-15
CDC20B	ENSG00000164287.11	protein_coding	6.48953	-1.52118	0.328289	-4.63365	3.59277e-06	8.5708e-05
LIX1	ENSG00000145721.10	protein_coding	22.1403	1.81374	0.299044	6.06512	1.31857e-09	6.33838e-08
ARL14EPL	ENSG00000268223.2	protein_coding	1.02244	-1.91949	0.392865	-4.88588	1.0297e-06	2.82542e-05
FTMT	ENSG00000181867.2	protein_coding	11.9965	1.73146	0.41803	4.14195	3.44368e-05	0.000619313
CTXN3	ENSG00000205279.7	protein_coding	4.83118	-1.84	0.557197	-3.30225	0.000959112	0.00950686
KIAA1024L	ENSG00000186367.6	protein_coding	1.20385	1.71989	0.463922	3.70728	0.000209496	0.0027894
IRF1	ENSG00000125347.12	protein_coding	5325.03	-1.60416	0.115718	-13.8627	1.06603e-43	2.04465e-39
TIFAB	ENSG00000255833.1	protein_coding	99.291	-1.5568	0.213055	-7.30703	2.73107e-13	2.62566e-11
MZB1	ENSG00000170476.14	protein_coding	2018.73	-1.6946	0.266435	-6.3603	2.01364e-10	1.13397e-08
SPINK13	ENSG00000214510.8	protein_coding	2.81759	-1.56689	0.357742	-4.37994	1.18713e-05	0.000247894
ITK	ENSG00000113263.11	protein_coding	628.329	-1.54039	0.211112	-7.29654	2.95265e-13	2.79664e-11
GABRG2	ENSG00000113327.13	protein_coding	3.06446	-1.99615	0.69034	-2.89154	0.0038336	0.0277163
SCGB3A1	ENSG00000161055.3	protein_coding	702.796	3.71017	0.367257	10.1024	5.39213e-24	3.90268e-21
IRF4	ENSG00000137265.13	protein_coding	858.274	-1.98438	0.216348	-9.17214	4.63733e-20	1.6625e-17
SLC17A1	ENSG00000124568.9	protein_coding	0.631814	2.0135	0.715209	2.81526	0.00487383	0.0331398
UBD	ENSG00000213886.3	protein_coding	1642.03	-2.22901	0.259892	-8.57667	9.76589e-18	2.28426e-15
MOG	ENSG00000204655.10	protein_coding	83.8197	2.06924	0.425016	4.86863	1.12377e-06	3.05947e-05
SFTA2	ENSG00000196260.3	protein_coding	9.29441	1.61842	0.355797	4.54871	5.39768e-06	0.000122808
C6orf15	ENSG00000204542.2	protein_coding	425.524	1.94287	0.348648	5.57258	2.51001e-08	9.89557e-07
LTB	ENSG00000227507.2	protein_coding	1428.68	-1.71322	0.244246	-7.01433	2.31046e-12	1.8426e-10
HLA-DQA1	ENSG00000196735.10	protein_coding	12201.9	-1.56064	0.160657	-9.71412	2.62512e-22	1.48088e-19
PSMB9	ENSG00000240065.6	protein_coding	3722.75	-1.663	0.147297	-11.2901	1.46818e-29	2.25278e-26
TAP1	ENSG00000168394.10	protein_coding	15785.6	-1.65873	0.141528	-11.7202	1.00441e-31	1.92646e-28
XXbac-BPG181M17.5	ENSG00000248993.1	protein_coding	2.97141	-1.5428	0.237769	-6.48864	8.66145e-11	5.23097e-09
HLA-DOA	ENSG00000204252.11	protein_coding	2606.63	-1.57427	0.172915	-9.10433	8.68037e-20	2.92087e-17
KCNK17	ENSG00000124780.12	protein_coding	94.3148	1.51288	0.247498	6.11269	9.79643e-10	4.81784e-08
KCNK16	ENSG00000095981.9	protein_coding	0.613813	1.57108	0.542125	2.89801	0.00375535	0.0273298
MEP1A	ENSG00000112818.8	protein_coding	9.59431	-1.67021	0.236134	-7.07314	1.51463e-12	1.2362e-10
CRISP3	ENSG00000096006.10	protein_coding	597.736	-2.81433	0.473623	-5.94213	2.81335e-09	1.28937e-07
CRISP1	ENSG00000124812.13	protein_coding	1.372	-2.11154	0.540894	-3.90381	9.4691e-05	0.00144427
IL17A	ENSG00000112115.5	protein_coding	1.20164	-2.8755	0.540281	-5.32223	1.02502e-07	3.5648e-06
IL17F	ENSG00000112116.9	protein_coding	0.80823	-1.50432	0.493207	-3.05007	0.00228789	0.0185861
GSTA1	ENSG00000243955.4	protein_coding	668.074	1.84642	0.358141	5.15556	2.52878e-07	7.98385e-06
HTR1E	ENSG00000168830.7	protein_coding	1.58525	1.74466	0.632553	2.75813	0.00581334	0.0376752
CGA	ENSG00000135346.7	protein_coding	89.1476	-5.29029	0.536134	-9.86748	5.75917e-23	3.56326e-20
ROS1	ENSG00000047936.9	protein_coding	99.7677	-1.88339	0.355409	-5.29923	1.16293e-07	4.00449e-06
SLC35F1	ENSG00000196376.9	protein_coding	61.2453	1.70364	0.22522	7.56434	3.89831e-14	4.34707e-12
THEMIS	ENSG00000172673.9	protein_coding	189.412	-1.67508	0.229441	-7.30067	2.86347e-13	2.73241e-11
EVX1	ENSG00000106038.11	protein_coding	6.64633	2.23943	0.371289	6.03151	1.62438e-09	7.72132e-08
NPSR1	ENSG00000187258.12	protein_coding	0.637567	1.57249	0.423261	3.71519	0.000203051	0.00272755
AKR1B10	ENSG00000198074.8	protein_coding	140.281	-2.54719	0.385592	-6.60591	3.95078e-11	2.53431e-09
BLK	ENSG00000136573.11	protein_coding	200.896	-1.92302	0.310072	-6.20185	5.58038e-10	2.87719e-08
GFRA2	ENSG00000168546.9	protein_coding	130.442	1.53772	0.252822	6.0822	1.18543e-09	5.78539e-08
ADAMDEC1	ENSG00000134028.13	protein_coding	1229.35	-1.60187	0.214964	-7.45181	9.20649e-14	9.51917e-12
NUGGC	ENSG00000189233.10	protein_coding	113.444	-1.72542	0.220592	-7.82177	5.2084e-15	6.88945e-13
PNOC	ENSG00000168081.7	protein_coding	82.95	-1.53797	0.24341	-6.31845	2.64193e-10	1.45193e-08
IDO1	ENSG00000131203.11	protein_coding	3710.21	-2.87669	0.243967	-11.7913	4.32671e-32	9.76309e-29
IDO2	ENSG00000188676.12	protein_coding	22.1957	-1.53366	0.230521	-6.65302	2.87133e-11	1.88926e-09
SDR16C5	ENSG00000170786.11	protein_coding	474.307	-1.77995	0.370938	-4.79851	1.59851e-06	4.19417e-05
CRH	ENSG00000147571.4	protein_coding	0.867762	2.37508	0.685822	3.46311	0.000533963	0.00600845
FABP12	ENSG00000197416.4	protein_coding	1.3325	-2.39716	0.717216	-3.34231	0.000830835	0.00848681
ARC	ENSG00000198576.3	protein_coding	136.73	1.97232	0.268135	7.3557	1.89922e-13	1.86805e-11
RP11-520P18.5	ENSG00000261667.1	protein_coding	0.989863	2.31518	0.719372	3.21833	0.00128938	0.0119875
DMRT1	ENSG00000137090.10	protein_coding	48.0709	1.51455	0.345875	4.37889	1.19287e-05	0.000248959
CD274	ENSG00000120217.12	protein_coding	500.958	-1.73185	0.160389	-10.7978	3.52652e-27	3.86507e-24
IFNK	ENSG00000147896.3	protein_coding	0.90438	-1.62134	0.562433	-2.88272	0.00394257	0.0282633
SIT1	ENSG00000137078.7	protein_coding	272.876	-1.69991	0.19096	-8.90195	5.48764e-19	1.64458e-16
TMEM8C	ENSG00000187616.4	protein_coding	0.595688	1.8375	0.591736	3.10528	0.00190101	0.0161441
C10orf113	ENSG00000204683.9	protein_coding	1.78512	1.58563	0.350202	4.52775	5.96165e-06	0.000133971
LYZL2	ENSG00000151033.8	protein_coding	8.16066	1.99073	0.514943	3.86593	0.000110668	0.00163592
PRF1	ENSG00000180644.6	protein_coding	699.602	-1.83817	0.169948	-10.8161	2.88952e-27	3.26006e-24
LIPF	ENSG00000182333.13	protein_coding	6.35615	-1.85744	0.556053	-3.34041	0.000836559	0.00853241
INA	ENSG00000148798.8	protein_coding	256.455	1.57755	0.343416	4.59369	4.35472e-06	0.000101481
SORCS3	ENSG00000156395.11	protein_coding	19.3885	2.27493	0.431058	5.27755	1.30923e-07	4.4523e-06
KNDC1	ENSG00000171798.16	protein_coding	55.7967	-1.59662	0.300954	-5.3052	1.12551e-07	3.8896e-06
SYCE1	ENSG00000171772.14	protein_coding	6.93309	-1.69956	0.33176	-5.12286	3.00943e-07	9.36967e-06
C11orf21	ENSG00000110665.10	protein_coding	106.403	-1.55227	0.215188	-7.21355	5.45107e-13	4.92007e-11
HBD	ENSG00000223609.6	protein_coding	2.44057	-1.57165	0.349956	-4.491	7.08902e-06	0.000156195
CCKBR	ENSG00000110148.8	protein_coding	286.528	1.66123	0.415968	3.99364	6.50655e-05	0.00105402
KCNA4	ENSG00000182255.6	protein_coding	3.5458	1.6787	0.430251	3.90168	9.55285e-05	0.00145473
ACCSL	ENSG00000205126.2	protein_coding	1.00307	1.66107	0.440315	3.77246	0.000161643	0.0022591
TRIM51	ENSG00000124900.11	protein_coding	1.13683	2.23362	0.669867	3.33443	0.000854739	0.00867402
OR9Q1	ENSG00000186509.4	protein_coding	0.671176	1.61724	0.456035	3.54631	0.000390671	0.00467295
OR10Q1	ENSG00000180475.4	protein_coding	2.30529	1.81356	0.483693	3.74941	0.000177251	0.00243967
MS4A6E	ENSG00000166926.7	protein_coding	2.34854	-1.93744	0.389303	-4.97669	6.46806e-07	1.87142e-05
MS4A1	ENSG00000156738.16	protein_coding	1119.56	-1.61072	0.331848	-4.85378	1.21127e-06	3.27214e-05
CD5	ENSG00000110448.9	protein_coding	772.502	-1.51109	0.18968	-7.96655	1.63159e-15	2.28981e-13
SCGB2A2	ENSG00000110484.6	protein_coding	4065.13	2.21506	0.455379	4.86421	1.14915e-06	3.1197e-05
BATF2	ENSG00000168062.8	protein_coding	864.787	-1.98494	0.200855	-9.88246	4.95994e-23	3.11907e-20
CTSW	ENSG00000172543.6	protein_coding	473.338	-1.54013	0.189357	-8.1335	4.17066e-16	6.53006e-14
FAM181B	ENSG00000182103.4	protein_coding	101.043	1.55396	0.266558	5.8297	5.55273e-09	2.42873e-07
CASP5	ENSG00000137757.9	protein_coding	26.0627	-1.82409	0.190388	-9.58095	9.61598e-22	4.55394e-19
CARD17	ENSG00000255221.2	protein_coding	26.5655	-2.35263	0.260252	-9.0398	1.56956e-19	5.10239e-17
POU2AF1	ENSG00000110777.10	protein_coding	1195.2	-1.64033	0.234942	-6.98185	2.91318e-12	2.26214e-10
CD3E	ENSG00000198851.8	protein_coding	1795.35	-1.79104	0.195766	-9.14884	5.75464e-20	1.98872e-17
CD3D	ENSG00000167286.8	protein_coding	646.212	-1.76326	0.193258	-9.12385	7.25026e-20	2.48321e-17
CD3G	ENSG00000160654.8	protein_coding	443.989	-1.78119	0.20031	-8.89216	5.99309e-19	1.76842e-16
CXCR5	ENSG00000160683.4	protein_coding	30.5376	-1.58949	0.296156	-5.36706	8.00316e-08	2.86649e-06
CRTAM	ENSG00000109943.7	protein_coding	134.266	-1.77111	0.184171	-9.61665	6.80074e-22	3.38801e-19
OPCML	ENSG00000183715.12	protein_coding	24.919	1.59643	0.243159	6.56536	5.19059e-11	3.26412e-09
CD27	ENSG00000139193.3	protein_coding	532.979	-1.67704	0.193044	-8.68737	3.70931e-18	9.54959e-16
LAG3	ENSG00000089692.7	protein_coding	739.912	-2.39744	0.174271	-13.7569	4.62834e-43	5.9181e-39
KLRF2	ENSG00000256797.1	protein_coding	2.44398	-1.85643	0.319384	-5.81253	6.15347e-09	2.6552e-07
KLRC4-KLRK1	ENSG00000255819.5	protein_coding	12.3848	-1.64829	0.228559	-7.21167	5.52713e-13	4.96536e-11
KLRC2	ENSG00000205809.8	protein_coding	16.0541	-1.50715	0.312006	-4.83052	1.3618e-06	3.63779e-05
KLRC1	ENSG00000134545.12	protein_coding	43.554	-1.68872	0.224852	-7.51037	5.89592e-14	6.35302e-12
PRR4	ENSG00000111215.10	protein_coding	212.569	1.98213	0.234003	8.47051	2.44319e-17	5.03876e-15
SLCO1B3	ENSG00000111700.11	protein_coding	3.44194	-2.72488	0.673953	-4.04314	5.27411e-05	0.000886958
SLCO1B1	ENSG00000134538.2	protein_coding	2.6243	-2.53873	0.543393	-4.672	2.98281e-06	7.24639e-05
COL2A1	ENSG00000139219.16	protein_coding	9686.29	2.89321	0.430011	6.72823	1.71745e-11	1.16398e-09
LALBA	ENSG00000167531.5	protein_coding	129.872	2.61852	0.653457	4.00718	6.14471e-05	0.00100904
KRT83	ENSG00000170523.3	protein_coding	214.303	1.75688	0.326938	5.37373	7.71252e-08	2.77535e-06
SOAT2	ENSG00000167780.10	protein_coding	23.2706	1.61586	0.266821	6.05599	1.39557e-09	6.67508e-08
SP7	ENSG00000170374.5	protein_coding	6.76128	1.82026	0.350913	5.18723	2.13449e-07	6.84034e-06
DCD	ENSG00000161634.10	protein_coding	34.2212	2.13855	0.499004	4.28563	1.8222e-05	0.000360493
IFNG	ENSG00000111537.4	protein_coding	59.8358	-3.14143	0.235862	-13.3189	1.79696e-40	1.37863e-36
IL26	ENSG00000111536.4	protein_coding	3.74971	-1.81073	0.311418	-5.81446	6.08307e-09	2.63371e-07
FAM71C	ENSG00000180219.1	protein_coding	1.12773	1.6713	0.430424	3.88292	0.000103211	0.00154414
TMEM132D	ENSG00000151952.13	protein_coding	1.062	1.583	0.408088	3.87906	0.000104859	0.00156453
LECT1	ENSG00000136110.11	protein_coding	6.45853	2.13421	0.447906	4.76485	1.88993e-06	4.85259e-05
IRG1	ENSG00000102794.8	protein_coding	8.95877	-2.41904	0.251463	-9.61986	6.59209e-22	3.32727e-19
MYH6	ENSG00000197616.10	protein_coding	6.28073	-1.80855	0.278443	-6.49523	8.29093e-11	5.01641e-09
GZMH	ENSG00000100450.11	protein_coding	204.211	-2.27236	0.184183	-12.3375	5.68824e-35	1.81834e-31
GZMB	ENSG00000100453.11	protein_coding	586.28	-2.34304	0.195492	-11.9854	4.24037e-33	1.01663e-29
NKX2-1	ENSG00000136352.16	protein_coding	4.48141	1.52963	0.540343	2.83086	0.00464237	0.0319543
WARS	ENSG00000140105.16	protein_coding	17381.2	-1.69545	0.13189	-12.855	8.06254e-38	3.86599e-34
DLK1	ENSG00000185559.12	protein_coding	189.533	2.49819	0.528387	4.72795	2.26793e-06	5.6713e-05
TMEM179	ENSG00000258986.5	protein_coding	110.961	1.84016	0.471878	3.89966	9.6327e-05	0.00146399
C14orf180	ENSG00000184601.9	protein_coding	26.9665	-1.73272	0.426014	-4.06728	4.75655e-05	0.000816237
C15orf53	ENSG00000175779.1	protein_coding	3.56908	-1.54141	0.248906	-6.19276	5.91208e-10	3.03192e-08
WDR72	ENSG00000166415.13	protein_coding	82.6404	-1.75697	0.398229	-4.41196	1.0244e-05	0.000216746
ACAN	ENSG00000157766.14	protein_coding	908.242	1.83806	0.251349	7.31277	2.61685e-13	2.52217e-11
HBA2	ENSG00000188536.11	protein_coding	98.666	1.68452	0.279721	6.02215	1.72114e-09	8.13091e-08
PRSS33	ENSG00000103355.11	protein_coding	453.506	1.66773	0.427193	3.90394	9.46405e-05	0.00144408
CLDN9	ENSG00000213937.3	protein_coding	240.937	1.97692	0.266701	7.4125	1.2394e-13	1.25444e-11
CIITA	ENSG00000179583.16	protein_coding	2641.28	-1.75579	0.164128	-10.6977	1.04378e-26	1.11221e-23
TNFRSF17	ENSG00000048462.9	protein_coding	183.432	-1.64272	0.258938	-6.34406	2.23789e-10	1.24233e-08
ZP2	ENSG00000103310.9	protein_coding	12.2718	-2.32541	0.548651	-4.23841	2.25106e-05	0.000433923
HS3ST4	ENSG00000182601.6	protein_coding	104.994	2.04062	0.414368	4.92464	8.45149e-07	2.3773e-05
IL21R	ENSG00000103522.14	protein_coding	531.111	-1.63017	0.173225	-9.41069	4.92903e-21	2.05519e-18
CD19	ENSG00000177455.10	protein_coding	297.087	-1.64022	0.298021	-5.50371	3.71878e-08	1.42368e-06
C16orf54	ENSG00000185905.3	protein_coding	369.585	-1.54887	0.196073	-7.89948	2.80059e-15	3.86441e-13
ITGAL	ENSG00000005844.16	protein_coding	2200.94	-1.71043	0.174132	-9.8226	8.99894e-23	5.31076e-20
RP11-812E19.9	ENSG00000259680.5	protein_coding	26.0101	-1.52322	0.339522	-4.48636	7.24508e-06	0.000159267
CLEC3A	ENSG00000166509.9	protein_coding	128.592	-2.06356	0.536638	-3.84536	0.000120377	0.00175443
OR3A3	ENSG00000159961.1	protein_coding	1.17518	-1.67144	0.53038	-3.1514	0.00162489	0.0143487
P2RX1	ENSG00000108405.3	protein_coding	135.774	-1.71457	0.218188	-7.8582	3.89705e-15	5.30109e-13
TNFRSF13B	ENSG00000240505.7	protein_coding	75.0053	-1.76892	0.301587	-5.86537	4.48133e-09	1.98733e-07
SEZ6	ENSG00000063015.18	protein_coding	9.07976	1.81617	0.293785	6.18195	6.33135e-10	3.23396e-08
CCL7	ENSG00000108688.10	protein_coding	87.3479	-1.50146	0.283275	-5.30035	1.15581e-07	3.98714e-06
CCL8	ENSG00000108700.4	protein_coding	547.946	-1.72671	0.194861	-8.86125	7.91192e-19	2.28196e-16
CCL1	ENSG00000108702.3	protein_coding	3.20133	-1.64459	0.289816	-5.6746	1.39017e-08	5.69123e-07
CCL5	ENSG00000271503.4	protein_coding	4828.73	-1.77125	0.173664	-10.1993	1.99645e-24	1.53167e-21
CCL15	ENSG00000275718.1	protein_coding	1.34811	-1.60184	0.337803	-4.74194	2.11678e-06	5.36065e-05
CCR7	ENSG00000126353.3	protein_coding	798.589	-1.50638	0.237359	-6.34642	2.2039e-10	1.2288e-08
KRT20	ENSG00000171431.3	protein_coding	3.67339	1.6663	0.444516	3.74857	0.000177846	0.00244336
KRTAP1-1	ENSG00000188581.8	protein_coding	2.57278	1.7808	0.374651	4.75321	2.00209e-06	5.10639e-05
KRTAP2-3	ENSG00000212724.3	protein_coding	9.75703	1.53548	0.397223	3.86554	0.000110846	0.00163792
KRT38	ENSG00000171360.3	protein_coding	7.78417	-1.72089	0.427043	-4.02979	5.58275e-05	0.000931601
TBX21	ENSG00000073861.2	protein_coding	133.518	-2.09232	0.170075	-12.3023	8.79929e-35	2.59647e-31
BTBD17	ENSG00000204347.3	protein_coding	2.70551	1.52378	0.353755	4.30743	1.6516e-05	0.000332008
GRIN2C	ENSG00000161509.12	protein_coding	141.164	1.59266	0.235213	6.77115	1.27765e-11	8.91101e-10
SYT4	ENSG00000132872.10	protein_coding	1.71828	1.74383	0.418033	4.17151	3.02592e-05	0.000558856
SERPINB12	ENSG00000166634.5	protein_coding	4.51835	1.71368	0.354943	4.82804	1.37884e-06	3.67622e-05
GZMM	ENSG00000197540.6	protein_coding	138.68	-1.61278	0.209615	-7.69402	1.4258e-14	1.71454e-12
JSRP1	ENSG00000167476.9	protein_coding	126.516	-1.71203	0.251034	-6.81992	9.10897e-12	6.50689e-10
ATCAY	ENSG00000167654.16	protein_coding	4.16859	1.51237	0.327696	4.61516	3.92798e-06	9.26105e-05
CTD-2207O23.3	ENSG00000268861.4	protein_coding	4.89396	-1.5393	0.369684	-4.16383	3.12953e-05	0.000575223
ZNF560	ENSG00000198028.3	protein_coding	18.2121	2.67333	0.39166	6.82564	8.75321e-12	6.27613e-10
ICAM3	ENSG00000076662.8	protein_coding	188.015	-1.56094	0.195009	-8.00447	1.19983e-15	1.74339e-13
ELAVL3	ENSG00000196361.8	protein_coding	11.3229	2.51722	0.313886	8.01954	1.0614e-15	1.56598e-13
CLEC17A	ENSG00000187912.10	protein_coding	55.3924	-1.82619	0.284867	-6.41068	1.44875e-10	8.35699e-09
CASP14	ENSG00000105141.5	protein_coding	3957.24	-2.8791	0.47664	-6.0404	1.53735e-09	7.3167e-08
CYP4F8	ENSG00000186526.11	protein_coding	53.7082	-3.16787	0.470185	-6.7375	1.6114e-11	1.10184e-09
CYP4F3	ENSG00000186529.13	protein_coding	64.8682	-1.79395	0.337815	-5.31046	1.09349e-07	3.7926e-06
CYP4F12	ENSG00000186204.13	protein_coding	57.5291	-1.73116	0.313522	-5.52165	3.35834e-08	1.29996e-06
IL12RB1	ENSG00000096996.14	protein_coding	396.252	-1.68904	0.157953	-10.6933	1.09365e-26	1.13385e-23
NCAN	ENSG00000130287.12	protein_coding	351.3	2.13753	0.452058	4.72845	2.26245e-06	5.66129e-05
ZNF729	ENSG00000196350.8	protein_coding	15.5854	1.64426	0.549016	2.99492	0.00274518	0.0214646
SELV	ENSG00000186838.12	protein_coding	6.20049	1.57646	0.440048	3.58247	0.000340361	0.00416335
CYP2A13	ENSG00000197838.4	protein_coding	5.67174	1.67893	0.500657	3.35346	0.000798066	0.00821406
CYP2F1	ENSG00000197446.7	protein_coding	23.7041	1.52574	0.481905	3.16607	0.00154516	0.0138067
CD79A	ENSG00000105369.8	protein_coding	1645.74	-1.68341	0.271079	-6.21003	5.2974e-10	2.73497e-08
KLK15	ENSG00000174562.12	protein_coding	1.33637	1.54615	0.43443	3.55904	0.000372216	0.00449282
KLK9	ENSG00000269741.4	protein_coding	11.1792	-1.87194	0.496216	-3.77244	0.000161658	0.0022591
NKG7	ENSG00000105374.8	protein_coding	785.24	-1.84206	0.18302	-10.0648	7.90619e-24	5.41574e-21
KIR2DL3	ENSG00000243772.5	protein_coding	5.89865	-2.53867	0.255732	-9.9271	3.17361e-23	2.02899e-20
KIR3DL3	ENSG00000242019.1	protein_coding	0.80504	-1.94843	0.462853	-4.20961	2.55815e-05	0.000484835
KIR3DL1	ENSG00000167633.15	protein_coding	7.69646	-2.49262	0.268687	-9.27704	1.74255e-20	6.55334e-18
KIR2DL1	ENSG00000125498.18	protein_coding	4.1601	-1.94896	0.277621	-7.02021	2.2154e-12	1.77048e-10
KIR2DL4	ENSG00000189013.13	protein_coding	34.0402	-2.66461	0.231064	-11.5319	9.11099e-31	1.66427e-27
KIR3DL2	ENSG00000240403.4	protein_coding	7.22268	-2.17987	0.254949	-8.55022	1.22851e-17	2.78617e-15
NCR1	ENSG00000189430.11	protein_coding	17.423	-1.67958	0.21032	-7.98586	1.39544e-15	2.00484e-13
SBK2	ENSG00000187550.7	protein_coding	1.03694	-1.65972	0.458049	-3.62346	0.000290692	0.00367411
NLRP5	ENSG00000171487.13	protein_coding	3.78394	-1.53239	0.434786	-3.52446	0.000424348	0.00500506
SIRPD	ENSG00000125900.11	protein_coding	3.67579	-1.51505	0.234381	-6.46404	1.01943e-10	6.06286e-09
SIRPG	ENSG00000089012.13	protein_coding	284.725	-1.88545	0.19839	-9.50376	2.02442e-21	9.02986e-19
HAO1	ENSG00000101323.4	protein_coding	24.9234	2.18746	0.391952	5.58094	2.39229e-08	9.46064e-07
BPIFB2	ENSG00000078898.6	protein_coding	52.8516	1.60536	0.495722	3.23843	0.00120188	0.0113306
BPIFA1	ENSG00000198183.10	protein_coding	12.1529	-2.7777	0.938146	-2.96084	0.00306803	0.0234489
SLA2	ENSG00000101082.12	protein_coding	321.485	-1.78851	0.177457	-10.0786	6.87013e-24	4.88034e-21
LBP	ENSG00000129988.5	protein_coding	2290.43	-3.52503	0.372788	-9.45585	3.20421e-21	1.36571e-18
SLC32A1	ENSG00000101438.3	protein_coding	1.51625	-1.92914	0.352382	-5.47458	4.38548e-08	1.64445e-06
EMILIN3	ENSG00000183798.4	protein_coding	232.426	1.53915	0.302796	5.08313	3.71273e-07	1.13573e-05
GTSF1L	ENSG00000124196.5	protein_coding	4.78874	-1.58385	0.258694	-6.12248	9.21282e-10	4.55417e-08
R3HDML	ENSG00000101074.3	protein_coding	3.6589	2.20837	0.370393	5.96224	2.48802e-09	1.15266e-07
ZBP1	ENSG00000124256.13	protein_coding	500.486	-1.72858	0.206661	-8.36429	6.04757e-17	1.14278e-14
ZNF831	ENSG00000124203.5	protein_coding	215.125	-1.77539	0.232195	-7.64611	2.07147e-14	2.4245e-12
GATA5	ENSG00000130700.6	protein_coding	39.5207	2.20472	0.453558	4.86095	1.16823e-06	3.16701e-05
NTSR1	ENSG00000101188.4	protein_coding	63.4133	2.09934	0.288392	7.27946	3.3516e-13	3.13579e-11
NKAIN4	ENSG00000101198.13	protein_coding	19.4939	1.71312	0.279479	6.12969	8.80487e-10	4.36376e-08
OLIG2	ENSG00000205927.4	protein_coding	9.81872	2.64413	0.39663	6.6665	2.61971e-11	1.73562e-09
OLIG1	ENSG00000184221.11	protein_coding	42.6798	1.55143	0.388214	3.99634	6.43299e-05	0.00104431
TFF3	ENSG00000160180.15	protein_coding	1070.23	2.20516	0.389514	5.66131	1.50224e-08	6.09153e-07
UBASH3A	ENSG00000160185.12	protein_coding	202.787	-1.57191	0.184687	-8.51122	1.72119e-17	3.75141e-15
IGLL1	ENSG00000128322.6	protein_coding	9.1689	-2.08676	0.293533	-7.1091	1.168e-12	9.74011e-11
APOL3	ENSG00000128284.18	protein_coding	2535.5	-1.71068	0.137885	-12.4066	2.40697e-35	9.23314e-32
IL2RB	ENSG00000100385.12	protein_coding	1810.72	-1.65241	0.169105	-9.77151	1.4921e-22	8.54283e-20
SSTR3	ENSG00000278195.1	protein_coding	41.811	-1.79508	0.230887	-7.77469	7.56307e-15	9.70299e-13
APOBEC3A	ENSG00000128383.11	protein_coding	163.022	-1.90773	0.227324	-8.39213	4.77412e-17	9.15676e-15
APOBEC3H	ENSG00000100298.14	protein_coding	66.5423	-1.82726	0.160938	-11.3539	7.09622e-30	1.13421e-26
MPPED1	ENSG00000186732.12	protein_coding	5.71566	1.69133	0.356229	4.74787	2.05572e-06	5.22928e-05
MLC1	ENSG00000100427.14	protein_coding	488.116	3.13811	0.362358	8.66024	4.70761e-18	1.18029e-15
KLHDC7B	ENSG00000130487.5	protein_coding	3654.57	-2.63653	0.281297	-9.37279	7.06414e-21	2.91377e-18
VCX3A	ENSG00000169059.11	protein_coding	2.03346	-2.31872	0.607576	-3.81635	0.000135439	0.00194878
TLR8	ENSG00000101916.11	protein_coding	305.759	-1.51025	0.197723	-7.63821	2.20262e-14	2.55265e-12
DCAF8L2	ENSG00000189186.9	protein_coding	0.895309	-2.18922	0.795812	-2.75093	0.00594263	0.0383383
MAGEB2	ENSG00000099399.5	protein_coding	3.22754	-2.57311	0.545281	-4.71887	2.37156e-06	5.89594e-05
CXorf67	ENSG00000187690.3	protein_coding	4.9872	-1.69312	0.398559	-4.2481	2.15595e-05	0.000417899
XAGE3	ENSG00000171402.13	protein_coding	2.12973	1.74796	0.537392	3.25268	0.00114324	0.0108983
IL2RG	ENSG00000147168.11	protein_coding	3249.51	-1.65281	0.172309	-9.59213	8.62821e-22	4.18034e-19
CXCR3	ENSG00000186810.7	protein_coding	442.592	-1.98533	0.187613	-10.582	3.61029e-26	3.46227e-23
P2RY10	ENSG00000078589.11	protein_coding	230.25	-1.65226	0.221351	-7.46445	8.36471e-14	8.74306e-12
GPR174	ENSG00000147138.1	protein_coding	97.9073	-1.63194	0.250908	-6.50412	7.81484e-11	4.76594e-09
SH2D1A	ENSG00000183918.13	protein_coding	352.538	-1.79227	0.218955	-8.18555	2.71059e-16	4.44352e-14
GPR50	ENSG00000102195.8	protein_coding	0.850233	-1.63144	0.546956	-2.98277	0.00285653	0.022168
PNMA5	ENSG00000198883.10	protein_coding	16.8794	-2.30939	0.343991	-6.71351	1.90003e-11	1.28319e-09
MAGEA1	ENSG00000198681.6	protein_coding	7.19655	-2.80542	0.663668	-4.22714	2.36683e-05	0.000453277
IL9R	ENSG00000124334.15	protein_coding	26.3641	-1.85297	0.180605	-10.2598	1.06904e-24	8.91489e-22
