# Supplementary material for: Identification of the prognostic value of Th1/Th2 ratio and a novel prognostic signature in basal-like breast cancer
Source: Hereditas. 2023 Jan 25;160:2. doi: 10.1186/s41065-023-00265-0 (PMC9875389; doi:10.1186/s41065-023-00265-0)
Supplement: Supplementary file 3 — Additional file 3: Table S3. [file 41065_2023_265_MOESM3_ESM.xls]

## Sheet: supplementary table s3
ID	core_enrichment
HALLMARK_INTERFERON_GAMMA_RESPONSE	MYD88/CASP8/HELZ2/ADAR/NFKB1/SOD2/IRF5/TRIM14/PLSCR1/SERPING1/ISG15/MVP/TAPBP/PML/CASP7/STAT2/LYSMD2/EIF4E3/SECTM1/SOCS1/SOCS3/TRAFD1/ZNFX1/NMI/TDRD7/CFH/VAMP5/P2RY14/TNFAIP3/LGALS3BP/FPR1/TNFSF10/DHX58/ICAM1/CASP4/IRF7/PSME1/MX2/ISG20/RTP4/PSME2/IRF9/ST8SIA4/USP18/FAS/IL6/C1R/HERC6/CCL2/SELP/CFB/DDX58/JAK2/PARP12/DDX60/MX1/IFI35/IFI44L/CMKLR1/PTPN6/SP110/TNFAIP2/IFIH1/GCH1/HLA-A/IFI44/RNF213/CD4…
HALLMARK_ALLOGRAFT_REJECTION	ICAM1/IRF7/ST8SIA4/FAS/LY86/IL6/CCL2/SPI1/JAK2/FCGR2B/PTPN6/CD1D/CFP/CD8B/TLR3/CD80/IL18/CCND2/CSF1/HLA-A/HLA-E/NCF4/PRKCG/CD40/CCR1/ITGB2/SRGN/HCLS1/C2/FGR/CD4/PSMB10/CD86/WAS/IL7/KLRD1/TAP2/GPR65/IL10/IGSF6/IL13/MAP4K1/KRT1/IL12A/GBP2/LCP2/B2M/IL16/IL15/CD28/CCL13/HLA-DOB/CCL19/HLA-DMA/CTSS/IRF8/IL2RA/STAT1/CD74/HLA-DMB/STAT4/HLA-G/CD7/PTPRC/LCK/IL2/HLA-DRA/PRKCB/CD40LG/IL12B/CD247/CCL4/CCL7/CD…
HALLMARK_INFLAMMATORY_RESPONSE	RHOG/CD14/ABCA1/EIF2AK2/AHR/CCL22/TLR1/P2RY2/LYN/IL4R/PTPRE/LIF/GPC3/SCARF1/CHST2/TACR1/CSF3R/NFKB1/PTGER2/HBEGF/CXCL6/BDKRB1/IL1B/NOD2/TAPBP/OSM/BTG2/AQP9/NMI/SELE/C5AR1/NLRP3/STAB1/EMP3/PROK2/FPR1/TNFSF10/GPR132/OLR1/ICAM1/IRF7/RTP4/RGS1/IFITM1/IL6/CCL24/SEMA4D/MSR1/IL18R1/CCL2/PTGER4/SLC31A2/P2RX7/CMKLR1/GPR183/TNFSF9/TLR3/IL18/IL1A/C3AR1/CSF1/GCH1/KCNJ2/CD40/CSF3/EBI3/SLC7A2/IL7R/GP1BA/CYBB/T…
HALLMARK_INTERFERON_ALPHA_RESPONSE	CASP8/HELZ2/ADAR/MOV10/TRIM14/PLSCR1/LPAR6/ISG15/NUB1/TRIM5/STAT2/TRAFD1/NMI/TDRD7/LGALS3BP/DHX58/IRF7/PSME1/ISG20/RTP4/PSME2/IRF9/USP18/IFITM1/TMEM140/HERC6/PARP12/DDX60/MX1/IFI35/IFI44L/SP110/IFIH1/CSF1/IFI44/PARP9/OAS1/HLA-C/TRIM21/UBA7/C1S/LAP3/IFIT2/CMPK2/CASP1/CCRL2/IL7/PSMB8/LAMP3/IFI30/IFI27/IFIT3/BST2/SAMD9/PARP14/GBP2/B2M/EPSTI1/IL15/RSAD2/UBE2L6/CD74/OASL/SELL/SAMD9L/IRF1/TAP1/PSMB9/CX…
HALLMARK_IL6_JAK_STAT3_SIGNALING	PTPN1/DNTT/BAK1/MAP3K8/TGFB1/CD14/IL4R/CSF2RA/IL6ST/MYD88/CSF3R/CRLF2/IL1B/HMOX1/CXCL3/STAT2/SOCS1/SOCS3/IRF9/ITGA4/FAS/IL6/IL18R1/PLA2G2A/CSF1/CCR1/CD36/EBI3/IL1R2/TNFRSF1B/PIK3R5/IL7/CXCL1/IL15RA/REG1A/CSF2/CSF2RB/IL2RA/STAT1/CCL7/IRF1/IL2RG/IL12RB1/LTB/CXCL11/CD38/IL9R/CXCL10/CXCL13/CXCL9
HALLMARK_COMPLEMENT	SH2B3/KYNU/PLSCR1/LGMN/SERPING1/CASP7/CR2/APOBEC3F/CFH/TNFAIP3/LTF/PLA2G7/CTSL/LIPA/OLR1/CASP4/IRF7/ERAP2/KCNIP2/ITGAM/C3/IL6/FCN1/TMPRSS6/C1R/MMP12/PHEX/SPOCK2/CFB/JAK2/PIK3CG/PCSK9/FCER1G/CASP10/GNGT2/CTSC/DOCK10/C4BPB/CD36/APOC1/CR1/GP1BA/C1S/C2/LAP3/WAS/CASP1/PIK3R5/C1QA/ITIH1/CXCL1/C1QC/LCP2/CTSS/S100A12/PLEK/TFPI2/LCK/APOBEC3G/CD40LG/IRF1/GZMA/PSMB9/CCL5/CASP5/GZMK/GZMB
HALLMARK_TNFA_SIGNALING_VIA_NFKB	SLC2A6/JAG1/IER5/TNF/MAP2K3/BTG1/MYC/KLF2/KLF4/DENND5A/CD83/LAMB3/SIK1/NFIL3/MAP3K8/CFLAR/ABCA1/BCL3/GFPT2/JUNB/BHLHE40/FOSL1/DUSP2/DUSP5/EGR1/CXCL2/PTPRE/SLC16A6/DUSP1/LIF/IL6ST/STAT5A/EGR3/AREG/TNIP1/NFKB1/RNF19B/RELB/SGK1/FOS/SOD2/HBEGF/CXCL6/KYNU/ZC3H12A/IL1B/SQSTM1/CXCL3/G0S2/NFKB2/SOCS3/BTG2/EGR2/DRAM1/TNFAIP3/OLR1/ICAM1/IL6/CCL2/BCL2A1/DDX58/PTGER4/GPR183/TNFSF9/TNFAIP2/CD80/IL18/IL1A/IFIH…
HALLMARK_IL2_STAT5_SIGNALING	PTGER2/CISH/LRRC8C/PLSCR1/PRKCH/IL1RL1/ADAM19/SOCS1/ITGAE/CDC42SE2/TNFSF10/GATA1/TNFRSF8/CAPN3/IL18R1/RHOH/FLT3LG/SELP/GALM/ABCB1/BATF/CCND2/CSF1/TRAF1/TGM2/IL1R2/TNFRSF1B/CD86/GPR65/CD79B/IL10/IL13/CSF2/TLR7/TNFRSF9/IRF8/CST7/FGL2/IL10RA/IL2RA/CCR4/SELL/CD48/CTLA4/IL2RB/LTB/ICOS/CXCL10/EOMES/IRF4/GBP4
HALLMARK_MYOGENESIS	NOS1/DES/NCAM1/MYL1/CACNG1/ACTA1/APOD/SGCA/RYR1/MYOZ1/MYL3/SOD3/COX7A1/TNNT2/REEP1/MYH8/PVALB/SPDEF/FXYD1/CAV3/MYH7/TAGLN/MYL7/ACTN2/MYL2/EPHB3/CDH13/EFS/TNNC1/TNNC2/SPARC/CKB/CKM/MYH2/TPM2/ERBB3/FKBP1B/SMTN/CSRP3/SGCD/PPFIA4/MYLPF/AEBP1/MB/MYLK/APP/VIPR1/CHRNG/DTNA/COL4A2/HSPB2/SPEG/HRC/CTF1/FGF2/KCNH2/MYH4/ITGB5/PDLIM7/DMD/MYOG/SLN/FST/SVIL/GNAO1/CAMK2B/TNNT1/PTP4A3/ITGB1/CKMT2/ADAM12/COL1A1/CR…
HALLMARK_EPITHELIAL_MESENCHYMAL_TRANSITION	FBN2/COMP/MATN3/IGFBP2/MGP/QSOX1/APLP1/LOXL1/EDIL3/TAGLN/COL8A2/CADM1/BGN/PLOD1/ACTA2/COL7A1/EFEMP2/COL11A1/THBS2/TNC/DKK1/GPC1/ANPEP/MYL9/PTX3/THY1/SPOCK1/SPARC/TPM2/OXTR/LGALS1/PMP22/FMOD/SNAI2/GPX7/SGCD/COL1A2/HTRA1/SFRP1/FOXC2/LOXL2/COL4A1/VCAN/MYLK/SDC4/TIMP3/FBLN2/PMEPA1/LOX/PDGFRB/FZD8/COL4A2/MMP14/CDH11/CDH6/SDC1/LRRC15/THBS1/FAP/RGS4/FGF2/VIM/MEST/ITGB5/COL12A1/VEGFA/CTHRC1/INHBA/NTM/NID…
HALLMARK_KRAS_SIGNALING_UP	GFPT2/SNAP91/MAP3K1/ETS1/TMEM176A/CSF2RA/F13A1/LIF/MAFB/ST6GAL1/HOXD11/TMEM176B/GYPC/GLRX/HBEGF/FUCA1/NR1H4/LY96/PECAM1/EPB41L3/IL1B/ADAM8/G0S2/PRDM1/CFH/TNFAIP3/IL33/TSPAN1/LCP1/LAT2/USH1C/CFB/HKDC1/CMKLR1/ABCB1/CLEC4A/LAPTM5/CCND2/C3AR1/TRAF1/FCER1G/ITGB2/IL7R/TNFRSF1B/WNT7A/BIRC3/PDCD1LG2/PSMB8/CCL20/DOCK2/MAP4K1/HSD11B1/CSF2/RBP4/IKZF1/CD37/CIDEA/CTSS/IRF8/PIGR/IL10RA/TLR8/ADAMDEC1/ANXA10/IL2…
HALLMARK_APOPTOSIS	F2/CFLAR/CD14/DNAJA1/CDC25B/RNASEL/TXNIP/CAV1/EGR3/GPX3/CASP8/SOD2/IL1B/SQSTM1/HMOX1/CASP7/CYLD/BTG2/TNFSF10/CASP4/ISG20/FAS/IL6/PLCB2/DPYD/IL18/IL1A/CCND2/GCH1/GSTM1/BIRC3/CASP1/IFNB1/CD69/IRF1/TAP1/PRF1/CD38/CD2/FASLG
HALLMARK_E2F_TARGETS	CHEK2/SMC3/RPA1/PA2G4/UBR7/BARD1/GINS1/GINS4/CTCF/TIPIN/XPO1/PNN/PRIM2/LIG1/CIT/STAG1/CDC25A/ORC2/RAN/TCF19/HMGA1/CDKN2C/SMC1A/ESPL1/DUT/PLK1/SSRP1/ING3/EED/CCNE1/NASP/MCM7/RBBP7/TFRC/CDKN2A/AK2/NUP205/EXOSC8/NCAPD2/SPC25/KIF4A/RACGAP1/CKS1B/TRIP13/NOLC1/LBR/POLA2/CENPE/NUP107/TK1/SUV39H1/AURKB/DCLRE1B/PRPS1/TIMELESS/TOP2A/CDCA3/EZH2/KPNA2/CDCA8/TMPO/PDS5B/MLH1/CDK1/MYBL2/PAN2/BIRC5/ORC6/TACC3/KI…
