# Supplementary material for: Identification of the prognostic value of Th1/Th2 ratio and a novel prognostic signature in basal-like breast cancer
Source: Hereditas. 2023 Jan 25;160:2. doi: 10.1186/s41065-023-00265-0 (PMC9875389; doi:10.1186/s41065-023-00265-0)
Supplement: Supplementary file 4 — Additional file 4: Table S4. [file 41065_2023_265_MOESM4_ESM.xls]

## Sheet: supplementary table s4
ID	Description	geneID	Count
hsa04060	Cytokine-cytokine receptor interaction	XCL2/XCL1/FASLG/IL18RAP/CXCR6/CCR2/CCR5/CXCL9/CXCL10/CXCL11/CXCL13/IL21/LTB/IL17A/IL17F/IFNK/CXCR5/CD27/IFNG/IL26/TNFRSF17/IL21R/TNFRSF13B/CCL7/CCL8/CCL1/CCL5/CCL15/CCR7/IL12RB1/IL2RB/IL2RG/CXCR3/IL9R	34
hsa04061	Viral protein interaction with cytokine and cytokine receptor	XCL2/XCL1/IL18RAP/CCR2/CCR5/CXCL9/CXCL10/CXCL11/CXCL13/CXCR5/CCL7/CCL8/CCL1/CCL5/CCL15/CCR7/IL2RB/IL2RG/CXCR3	19
hsa05340	Primary immunodeficiency	CD8A/ZAP70/ICOS/TAP1/CD3E/CD3D/CIITA/CD19/TNFRSF13B/CD79A/IGLL1/IL2RG	12
hsa05332	Graft-versus-host disease	FASLG/HLA-DQA1/HLA-DOA/PRF1/KLRC1/IFNG/GZMB/KIR2DL3/KIR3DL3/KIR3DL1/KIR2DL1/KIR3DL2	12
hsa04659	Th17 cell differentiation	ZAP70/IL21/IRF4/HLA-DQA1/HLA-DOA/IL17A/IL17F/CD3E/CD3D/CD3G/IFNG/IL21R/TBX21/IL12RB1/IL2RB/IL2RG	16
hsa04612	Antigen processing and presentation	CD8A/HLA-DQA1/TAP1/HLA-DOA/KLRC2/KLRC1/IFNG/CIITA/KIR2DL3/KIR3DL3/KIR3DL1/KIR2DL1/KIR2DL4/KIR3DL2	14
hsa04650	Natural killer cell mediated cytotoxicity	FASLG/ZAP70/PRF1/KLRC4-KLRK1/KLRC2/KLRC1/IFNG/GZMB/ITGAL/KIR2DL3/KIR3DL3/KIR3DL1/KIR2DL1/KIR3DL2/NCR1/SH2D1A	16
hsa04062	Chemokine signaling pathway	XCL2/XCL1/CXCR6/CCR2/CCR5/CXCL9/CXCL10/CXCL11/CXCL13/ITK/CXCR5/CCL7/CCL8/CCL1/CCL5/CCL15/CCR7/CXCR3	18
hsa05321	Inflammatory bowel disease	IL18RAP/IL21/HLA-DQA1/HLA-DOA/IL17A/IL17F/IFNG/IL21R/TBX21/IL12RB1/IL2RG	11
hsa04640	Hematopoietic cell lineage	CD2/CD8A/CD38/HLA-DQA1/HLA-DOA/MS4A1/CD5/CD3E/CD3D/CD3G/CD19/IL9R	12
hsa04658	Th1 and Th2 cell differentiation	ZAP70/HLA-DQA1/HLA-DOA/CD3E/CD3D/CD3G/IFNG/TBX21/IL12RB1/IL2RB/IL2RG	11
hsa04514	Cell adhesion molecules	CD2/NRXN1/CD8A/CTLA4/ICOS/PDCD1/TIGIT/HLA-DQA1/HLA-DOA/CD274/CLDN9/ITGAL/ICAM3	13
hsa04660	T cell receptor signaling pathway	CD8A/ZAP70/CTLA4/ICOS/PDCD1/ITK/CD3E/CD3D/CD3G/IFNG	10
hsa05235	PD-L1 expression and PD-1 checkpoint pathway in cancer	ZAP70/PDCD1/EGF/CD274/BATF2/CD3E/CD3D/CD3G/IFNG	9
hsa05320	Autoimmune thyroid disease	FASLG/CTLA4/HLA-DQA1/HLA-DOA/CGA/PRF1/GZMB	7
hsa05330	Allograft rejection	FASLG/HLA-DQA1/HLA-DOA/PRF1/IFNG/GZMB	6
hsa04940	Type I diabetes mellitus	FASLG/HLA-DQA1/HLA-DOA/PRF1/IFNG/GZMB	6
hsa05323	Rheumatoid arthritis	CTLA4/LTB/HLA-DQA1/HLA-DOA/IL17A/IFNG/ITGAL/CCL5	8
hsa05143	African trypanosomiasis	FASLG/IDO1/IDO2/IFNG/HBA2	5
hsa04672	Intestinal immune network for IgA production	ICOS/HLA-DQA1/HLA-DOA/TNFRSF17/TNFRSF13B	5
hsa04630	JAK-STAT signaling pathway	EGF/IL21/IFNK/IFNG/IL21R/IL12RB1/IL2RB/IL2RG/IL9R	9
hsa05416	Viral myocarditis	HLA-DQA1/HLA-DOA/PRF1/MYH6/ITGAL	5
